# Supplementary material for: Astrocyte-derived complement C3 facilitated microglial phagocytosis of synapses in Staphylococcus aureus-associated neurocognitive deficits
Source: PLoS Pathog. 2025 Apr 28;21(4):e1013126. doi: 10.1371/journal.ppat.1013126 (PMC12121917; doi:10.1371/journal.ppat.1013126)
Supplement: S1 Table — (A) Upregulated DEGs on D1 after S. aureus infection compared to that of the Sham group. (B) Downregulated DEGs on D1 after S. aureus infection compared to that of the Sham group. (C) GO enrichment analysis of upregulated gene expression on D1 after S. aureus infection compared to that of the Sham group. (D) KEGG enrichment analysis of upregulated gene expression on D1 after S. aureus infection compared to that of the Sham group. (E) Upregulated DEGs on D7 after S. aureus infection compared to that of the Sham group. (F) Downregulated DEGs on D7 after S. aureus infection compared to that of the Sham group. (G) GO enrichment analysis of upregulated gene expression on D7 after S. aureus infection compared to that of the Sham group. (H) KEGG enrichment analysis of upregulated gene expression on D7 after S. aureus infection compared to that of the Sham group. (XLSX) [file ppat.1013126.s005.xlsx]

## Sheet: (A) up_1day-sa_vs_1day-sham
Differentially expressed genes for: up_1day-sa_vs_1day-sham Fold Change cut-off: 2.00 P-value cut-off: 0.05 Column A: gene_id, the gene identifier. Column B ~ G: edgeR results for differentially expressed genes. Column H ~ M: counts of all samples of the gene. Column N ~ S: normalized counts by edgeR. Column T ~ AC: annotation of the genes.
	1day-sa_vs_1day-sham up regulated genes
	P-value, Fold change and Regulation						raw counts						Normalized counts						Annotations
gene_id	logFC	logCPM	F	PValue	FDR	regulation	1day-sa-1	1day-sa-2	1day-sa-3	1day-sham-1	1day-sham-2	1day-sham-3	1day-sa-1	1day-sa-2	1day-sa-3	1day-sham-1	1day-sham-2	1day-sham-3	gene_name	gene_biotype	GeneID	Synonyms	dbXrefs	description	Pathway	GO_CC	GO_MF	GO_BP
ENSMUSG00000074006	9.97051	2.58958	9.12431	0.0186305	0.123008	up	3	1	643	0	0	0	-0.42048	-2.12435	5.02462	-2.48599	-2.48599	-2.48599	Omp	protein_coding	18378	-	-	olfactory marker protein		GO:0005634(nucleus)//GO:0030424(axon)//GO:0043025(neuronal cell body)//GO:0005737(cytoplasm)//GO:0005829(cytosol)	GO:0004871(signal transducer activity)//GO:0042277(peptide binding)	GO:0050896(response to stimulus)//GO:0007608(sensory perception of smell)//GO:0022008(neurogenesis)//GO:0007268(chemical synaptic transmission)//GO:0007165(signal transduction)
ENSMUSG00000051397	9.74331	2.37499	36.6675	0.000452551	0.0108082	up	8	304	223	0	0	0	0.761257	3.96696	3.51167	-2.48599	-2.48599	-2.48599	Tacstd2	protein_coding	56753	C80403|EGP-1|GA733-1|Ly97|TROP2	-	tumor-associated calcium signal transducer 2		GO:0005886(plasma membrane)//GO:0005887(integral component of plasma membrane)//GO:0016328(lateral plasma membrane)//GO:0016020(membrane)//GO:0009925(basal plasma membrane)//GO:0016021(integral component of membrane)//GO:0070062(extracellular exosome)//GO:0005634(nucleus)//GO:0005615(extracellular space)	GO:0003674(molecular_function)	GO:2000146(negative regulation of cell motility)//GO:1900025(negative regulation of substrate adhesion-dependent cell spreading)//GO:0098609(cell-cell adhesion)//GO:2000738(positive regulation of stem cell differentiation)//GO:0010633(negative regulation of epithelial cell migration)//GO:0090191(negative regulation of branching involved in ureteric bud morphogenesis)//GO:0051497(negative regulati…
ENSMUSG00000027744	8.97392	1.68323	8.23026	0.0232082	0.139077	up	1	1	321	0	0	0	-1.44199	-2.12435	4.03029	-2.48599	-2.48599	-2.48599	Stoml3	protein_coding	229277	Epb7.2l|SLP3|sro	-	stomatin (Epb7.2)-like 3		GO:0016020(membrane)//GO:0005886(plasma membrane)//GO:0005929(cilium)//GO:0016021(integral component of membrane)//GO:0045121(membrane raft)	GO:0005515(protein binding)	GO:0007165(signal transduction)
ENSMUSG00000071311	8.65497	1.37894	34.5767	0.000500947	0.0115647	up	10	59	166	0	0	0	1.05247	1.66848	3.09354	-2.48599	-2.48599	-2.48599	Gpr31b	protein_coding	436440	12-HETER|GPR31c(t)|Gpr31|Gpr31c	-	G protein-coupled receptor 31, D17Leh66b region		GO:0016020(membrane)//GO:0005886(plasma membrane)//GO:0016021(integral component of membrane)	GO:0004871(signal transducer activity)//GO:0004930(G-protein coupled receptor activity)	GO:0007186(G-protein coupled receptor signaling pathway)//GO:0007165(signal transduction)
ENSMUSG00000049685	8.41255	1.19337	7.07813	0.0314972	0.167395	up	1	0	216	0	0	0	-1.44199	-2.48599	3.46639	-2.48599	-2.48599	-2.48599	Cyp2g1	protein_coding	13108	-	-	cytochrome P450, family 2, subfamily g, polypeptide 1			GO:0008392(arachidonic acid epoxygenase activity)//GO:0008395(steroid hydroxylase activity)//GO:0005515(protein binding)	GO:0019373(epoxygenase P450 pathway)
ENSMUSG00000027776	8.40894	1.15459	40.061	0.000295024	0.00800793	up	11	106	74	0	0	0	1.17865	2.47739	1.96498	-2.48599	-2.48599	-2.48599	Il12a	protein_coding	16159	IL-12p35|Il-12a|Ll12a|p35	-	interleukin 12a	mmu04060(Cytokine-cytokine receptor interaction)//mmu04620(Toll-like receptor signaling pathway)//mmu04622(RIG-I-like receptor signaling pathway)//mmu04630(Jak-STAT signaling pathway)//mmu04940(Type I diabetes mellitus)//mmu05133(Pertussis)//mmu05134(Legionellosis)//mmu05140(Leishmaniasis)//mmu05142(Chagas disease (American trypanosomiasis))//mmu05143(African trypanosomiasis)//mmu05144(Malaria)//…	GO:0043514(interleukin-12 complex)//GO:0005576(extracellular region)//GO:0005615(extracellular space)//GO:0005737(cytoplasm)	GO:0008083(growth factor activity)//GO:0005125(cytokine activity)//GO:0046982(protein heterodimerization activity)//GO:0005143(interleukin-12 receptor binding)//GO:0045513(interleukin-27 binding)//GO:0042163(interleukin-12 beta subunit binding)	GO:0042520(positive regulation of tyrosine phosphorylation of Stat4 protein)//GO:2000510(positive regulation of dendritic cell chemotaxis)//GO:0016477(cell migration)//GO:0042832(defense response to protozoan)//GO:0006955(immune response)//GO:0001916(positive regulation of T cell mediated cytotoxicity)//GO:0097191(extrinsic apoptotic signaling pathway)//GO:0048662(negative regulation of smooth mu…
ENSMUSG00000026874	8.33526	1.06796	43.7258	0.000222173	0.00663017	up	16	86	66	0	0	0	1.68322	2.18645	1.8079	-2.48599	-2.48599	-2.48599	Hc	protein_coding	15139	C5|C5a|He	-	hemolytic complement	mmu04610(Complement and coagulation cascades)//mmu05020(Prion diseases)//mmu05133(Pertussis)//mmu05150(Staphylococcus aureus infection)//mmu05168(Herpes simplex infection)//mmu05322(Systemic lupus erythematosus)	GO:0070062(extracellular exosome)//GO:0005576(extracellular region)//GO:0005615(extracellular space)//GO:0005579(membrane attack complex)	GO:0004866(endopeptidase inhibitor activity)	GO:0045087(innate immune response)//GO:0006957(complement activation, alternative pathway)//GO:0098779(mitophagy in response to mitochondrial depolarization)//GO:0090197(positive regulation of chemokine secretion)//GO:0002376(immune system process)//GO:0006958(complement activation, classical pathway)//GO:0019835(cytolysis)//GO:0045766(positive regulation of angiogenesis)//GO:0001701(in utero emb…
ENSMUSG00000038067	8.25419	3.17725	22.7471	0.000946938	0.018257	up	2	759	236	0	1	0	-0.842651	5.27708	3.59217	-2.48599	-1.60974	-2.48599	Csf3	protein_coding	12985	Csfg|G-CSF|MGI-IG	-	colony stimulating factor 3 (granulocyte)	mmu04060(Cytokine-cytokine receptor interaction)//mmu04151(PI3K-Akt signaling pathway)//mmu04630(Jak-STAT signaling pathway)//mmu04640(Hematopoietic cell lineage)//mmu05144(Malaria)	GO:0005576(extracellular region)//GO:0005615(extracellular space)	GO:0019899(enzyme binding)//GO:0008083(growth factor activity)//GO:0005130(granulocyte colony-stimulating factor receptor binding)//GO:0005125(cytokine activity)	GO:0008284(positive regulation of cell proliferation)//GO:2000251(positive regulation of actin cytoskeleton reorganization)//GO:0042993(positive regulation of transcription factor import into nucleus)//GO:0051897(positive regulation of protein kinase B signaling)//GO:0030851(granulocyte differentiation)//GO:1901215(negative regulation of neuron death)//GO:0033138(positive regulation of peptidyl-s…
ENSMUSG00000034416	8.12626	0.925962	29.3717	0.000788978	0.015946	up	6	96	62	0	0	0	0.395996	2.33924	1.72244	-2.48599	-2.48599	-2.48599	Pkd1l2	protein_coding	76645	1700126L06Rik	-	polycystic kidney disease 1 like 2		GO:0016020(membrane)//GO:0016021(integral component of membrane)	GO:0001965(G-protein alpha-subunit binding)//GO:0030246(carbohydrate binding)//GO:0005509(calcium ion binding)//GO:0005262(calcium channel activity)	GO:0050982(detection of mechanical stimulus)
ENSMUSG00000030108	7.86384	0.679591	31.9587	0.000603474	0.0131499	up	9	59	59	0	0	0	0.914201	1.66848	1.65485	-2.48599	-2.48599	-2.48599	Slc6a13	protein_coding	14412	GAT3|Gabt3|Gat2	-	solute carrier family 6 (neurotransmitter transporter, GABA), member 13	mmu04727(GABAergic synapse)	GO:0005886(plasma membrane)//GO:0005887(integral component of plasma membrane)//GO:0043005(neuron projection)//GO:0016020(membrane)//GO:0016021(integral component of membrane)//GO:0070062(extracellular exosome)	GO:0005328(neurotransmitter:sodium symporter activity)//GO:0005332(gamma-aminobutyric acid:sodium symporter activity)//GO:0042165(neurotransmitter binding)//GO:0015293(symporter activity)	GO:0006810(transport)//GO:0015812(gamma-aminobutyric acid transport)//GO:0006836(neurotransmitter transport)//GO:0007268(chemical synaptic transmission)
ENSMUSG00000067614	7.8423	0.717793	12.5867	0.00888394	0.0796584	up	0	82	64	0	0	0	-2.48599	2.12049	1.7658	-2.48599	-2.48599	-2.48599	Krt86	protein_coding	16679	5430421N21Rik|AI325212|Khb4|Krt2-10|Krt2-11|MHb4	-	keratin 86		GO:0005882(intermediate filament)//GO:0070062(extracellular exosome)//GO:0005615(extracellular space)//GO:0045095(keratin filament)	GO:0005198(structural molecule activity)
ENSMUSG00000023132	7.79155	0.608281	23.9499	0.00145596	0.0241486	up	10	86	21	0	0	0	1.05247	2.18645	0.305399	-2.48599	-2.48599	-2.48599	Gzma	protein_coding	14938	AW494114|Ctla-3|Ctla3|Hf|SE1|TSP-1|TSP1	-	granzyme A	mmu04080(Neuroactive ligand-receptor interaction)	GO:0005634(nucleus)//GO:0005576(extracellular region)	GO:0008233(peptidase activity)//GO:0042803(protein homodimerization activity)//GO:0004252(serine-type endopeptidase activity)//GO:0016787(hydrolase activity)//GO:0008236(serine-type peptidase activity)	GO:0019835(cytolysis)//GO:0043392(negative regulation of DNA binding)//GO:0051354(negative regulation of oxidoreductase activity)//GO:0043065(positive regulation of apoptotic process)//GO:0051603(proteolysis involved in cellular protein catabolic process)//GO:0006508(proteolysis)//GO:0032078(negative regulation of endodeoxyribonuclease activity)//GO:0006915(apoptotic process)
ENSMUSG00000040247	7.67627	0.42475	24.5363	0.00134708	0.0229652	up	19	43	23	0	0	0	1.91843	1.24194	0.418408	-2.48599	-2.48599	-2.48599	Tbc1d10c	protein_coding	108995	1810062O14Rik|AI428527	-	TBC1 domain family, member 10c		GO:0031527(filopodium membrane)//GO:0005622(intracellular)//GO:0005886(plasma membrane)//GO:0012505(endomembrane system)//GO:0016020(membrane)	GO:0005096(GTPase activator activity)//GO:0017137(Rab GTPase binding)	GO:0042147(retrograde transport, endosome to Golgi)//GO:0031338(regulation of vesicle fusion)//GO:0090630(activation of GTPase activity)//GO:0050869(negative regulation of B cell activation)//GO:0051534(negative regulation of NFAT protein import into nucleus)//GO:0070373(negative regulation of ERK1 and ERK2 cascade)
ENSMUSG00000032105	7.56544	0.443378	25.1362	0.00125385	0.0218921	up	6	60	40	0	0	0	0.395996	1.69138	1.13246	-2.48599	-2.48599	-2.48599	Pdzd3	protein_coding	170761	NaPi-Cap2|Pdzk2	-	PDZ domain containing 3		GO:0016020(membrane)//GO:0035003(subapical complex)//GO:0045177(apical part of cell)//GO:0005903(brush border)//GO:0005737(cytoplasm)	GO:0030251(guanylate cyclase inhibitor activity)//GO:0005515(protein binding)//GO:0008022(protein C-terminus binding)	GO:0007168(receptor guanylyl cyclase signaling pathway)//GO:0006811(ion transport)
ENSMUSG00000028356	7.50906	0.386157	25.1524	0.00125144	0.0218741	up	7	57	35	0	0	0	0.590155	1.62157	0.956502	-2.48599	-2.48599	-2.48599	Ambp	protein_coding	11699	AI194774|ASPI|HI-30|Intin4|Itil|UTI	-	alpha 1 microglobulin/bikunin		GO:0005886(plasma membrane)//GO:0070062(extracellular exosome)//GO:0005576(extracellular region)//GO:0009986(cell surface)//GO:0043231(intracellular membrane-bounded organelle)//GO:0072562(blood microparticle)//GO:0005615(extracellular space)	GO:0019862(IgA binding)//GO:0004867(serine-type endopeptidase inhibitor activity)//GO:0036094(small molecule binding)//GO:0042803(protein homodimerization activity)//GO:0020037(heme binding)//GO:0030414(peptidase inhibitor activity)	GO:0018298(protein-chromophore linkage)//GO:0051604(protein maturation)//GO:0030163(protein catabolic process)//GO:0010466(negative regulation of peptidase activity)
ENSMUSG00000042250	7.48676	0.327449	26.591	0.00105952	0.019679	up	11	36	41	0	0	0	1.17865	1.00662	1.16522	-2.48599	-2.48599	-2.48599	Pglyrp4	protein_coding	384997	Gm1478|Gm413	-	peptidoglycan recognition protein 4		GO:0005575(cellular_component)//GO:0005576(extracellular region)	GO:0016019(peptidoglycan receptor activity)//GO:0008270(zinc ion binding)//GO:0042834(peptidoglycan binding)//GO:0008745(N-acetylmuramoyl-L-alanine amidase activity)	GO:0002376(immune system process)//GO:0032827(negative regulation of natural killer cell differentiation involved in immune response)//GO:0009253(peptidoglycan catabolic process)//GO:0032689(negative regulation of interferon-gamma production)//GO:0044117(growth of symbiont in host)//GO:0050830(defense response to Gram-positive bacterium)//GO:0016045(detection of bacterium)//GO:0045087(innate immu…
ENSMUSG00000017007	7.45074	-0.0192175	5.75771	0.046395	0.203735	up	32	0	3	0	0	0	2.64255	-2.48599	-1.60148	-2.48599	-2.48599	-2.48599	Rbpjl	protein_coding	19668	RBP-L|Rbpsuhl	-	recombination signal binding protein for immunoglobulin kappa J region-like	mmu04330(Notch signaling pathway)//mmu05169(Epstein-Barr virus infection)//mmu05203(Viral carcinogenesis)	GO:0005667(transcription factor complex)//GO:0005634(nucleus)	GO:0003682(chromatin binding)//GO:0000978(RNA polymerase II core promoter proximal region sequence-specific DNA binding)//GO:0000982(transcription factor activity, RNA polymerase II core promoter proximal region sequence-specific binding)//GO:0003677(DNA binding)//GO:0003700(transcription factor activity, sequence-specific DNA binding)	GO:0006351(transcription, DNA-templated)//GO:0006355(regulation of transcription, DNA-templated)//GO:0045893(positive regulation of transcription, DNA-templated)
ENSMUSG00000049491	7.43943	0.336519	24.1903	0.00140487	0.0236214	up	6	38	52	0	0	0	0.395996	1.07786	1.48361	-2.48599	-2.48599	-2.48599	Slc36a3	protein_coding	215332	PAT3|TRAMD2|tramdorin2	-	solute carrier family 36 (proton/amino acid symporter), member 3		GO:0016020(membrane)//GO:0016021(integral component of membrane)	GO:0015187(glycine transmembrane transporter activity)//GO:0005280(hydrogen:amino acid symporter activity)//GO:0015180(L-alanine transmembrane transporter activity)//GO:0015193(L-proline transmembrane transporter activity)//GO:0015078(hydrogen ion transmembrane transporter activity)	GO:0015816(glycine transport)
ENSMUSG00000042828	7.3653	0.294205	21.5727	0.0019621	0.0298653	up	4	44	47	0	0	0	-0.0942884	1.27263	1.34752	-2.48599	-2.48599	-2.48599	Trim72	protein_coding	434246	BC067209|MG53	-	tripartite motif-containing 72		GO:0005886(plasma membrane)//GO:0030659(cytoplasmic vesicle membrane)//GO:0016020(membrane)//GO:0042383(sarcolemma)//GO:0031410(cytoplasmic vesicle)//GO:0005622(intracellular)	GO:0008270(zinc ion binding)//GO:0061630(ubiquitin protein ligase activity)//GO:0001786(phosphatidylserine binding)//GO:0046872(metal ion binding)//GO:0005515(protein binding)//GO:0031624(ubiquitin conjugating enzyme binding)	GO:0007517(muscle organ development)//GO:0051260(protein homooligomerization)//GO:0043569(negative regulation of insulin-like growth factor receptor signaling pathway)//GO:0001778(plasma membrane repair)//GO:0046627(negative regulation of insulin receptor signaling pathway)//GO:0006887(exocytosis)//GO:0006900(membrane budding)//GO:0016567(protein ubiquitination)//GO:0003012(muscle system process)…
ENSMUSG00000094845	7.35179	0.283029	21.4887	0.00198427	0.0299447	up	4	45	45	0	0	0	-0.0942884	1.30268	1.28928	-2.48599	-2.48599	-2.48599	Tmem95	protein_coding	100503361	432576	-	transmembrane protein 95		GO:0016020(membrane)//GO:0016021(integral component of membrane)//GO:0005575(cellular_component)	GO:0003674(molecular_function)	GO:0008150(biological_process)
ENSMUSG00000050232	7.26444	0.0984985	21.514	0.00197755	0.0299218	up	13	30	24	0	0	0	1.40204	0.768993	0.471757	-2.48599	-2.48599	-2.48599	Cxcr3	protein_coding	12766	Cd183|Cmkar3	-	chemokine (C-X-C motif) receptor 3	mmu04060(Cytokine-cytokine receptor interaction)//mmu04062(Chemokine signaling pathway)	GO:0016020(membrane)//GO:0005886(plasma membrane)//GO:0009897(external side of plasma membrane)//GO:0009986(cell surface)//GO:0016021(integral component of membrane)	GO:0019956(chemokine binding)//GO:0004871(signal transducer activity)//GO:0004930(G-protein coupled receptor activity)//GO:0016494(C-X-C chemokine receptor activity)//GO:0004950(chemokine receptor activity)	GO:0002685(regulation of leukocyte migration)//GO:0019722(calcium-mediated signaling)//GO:0010818(T cell chemotaxis)//GO:0007204(positive regulation of cytosolic calcium ion concentration)//GO:0006954(inflammatory response)//GO:0007166(cell surface receptor signaling pathway)//GO:0006935(chemotaxis)//GO:0001525(angiogenesis)//GO:0007165(signal transduction)
ENSMUSG00000061540	7.22644	0.22291	7.10522	0.0312619	0.166455	up	0	91	3	0	0	0	-2.48599	2.26486	-1.60148	-2.48599	-2.48599	-2.48599	Orm2	protein_coding	18406	Agp1|Orm-2	-	orosomucoid 2		GO:0005576(extracellular region)//GO:0005615(extracellular space)		GO:0006810(transport)//GO:0006953(acute-phase response)//GO:0002682(regulation of immune system process)
ENSMUSG00000072572	7.22392	-0.161237	8.93048	0.0195167	0.125987	up	25	3	8	0	0	0	2.29791	-1.59484	-0.782727	-2.48599	-2.48599	-2.48599	Slc39a2	protein_coding	214922	F730005G13Rik|Gm1789|Gm289|Zip2	-	solute carrier family 39 (zinc transporter), member 2		GO:0005886(plasma membrane)//GO:0016023(cytoplasmic, membrane-bounded vesicle)	GO:0005385(zinc ion transmembrane transporter activity)	GO:0006829(zinc II ion transport)
ENSMUSG00000018698	7.18779	0.0705732	21.8196	0.00189876	0.0293966	up	10	25	34	0	0	0	1.05247	0.53587	0.91858	-2.48599	-2.48599	-2.48599	Lhx1	protein_coding	16869	Lim1	-	LIM homeobox protein 1		GO:0043234(protein complex)//GO:0005622(intracellular)//GO:0005634(nucleus)	GO:0008270(zinc ion binding)//GO:0003700(transcription factor activity, sequence-specific DNA binding)//GO:0043565(sequence-specific DNA binding)//GO:0046872(metal ion binding)//GO:0005515(protein binding)//GO:0003677(DNA binding)	GO:0010842(retina layer formation)//GO:0072049(comma-shaped body morphogenesis)//GO:0009880(embryonic pattern specification)//GO:0060322(head development)//GO:0060067(cervix development)//GO:0009653(anatomical structure morphogenesis)//GO:0009948(anterior/posterior axis specification)//GO:0072001(renal system development)//GO:0008045(motor neuron axon guidance)//GO:0032525(somite rostral/caudal a…
ENSMUSG00000019732	7.18433	-0.0626508	15.5007	0.00491875	0.0541062	up	18	19	13	0	0	0	1.8442	0.194971	-0.26362	-2.48599	-2.48599	-2.48599	Calr3	protein_coding	73316	1700031L01Rik|6330586I20Rik|Crt2|cspn	-	calreticulin 3		GO:0005783(endoplasmic reticulum)	GO:0044183(protein binding involved in protein folding)//GO:0005515(protein binding)//GO:0051082(unfolded protein binding)//GO:0005509(calcium ion binding)	GO:0007283(spermatogenesis)//GO:0006457(protein folding)//GO:0030154(cell differentiation)
ENSMUSG00000021675	7.15685	0.0426656	21.5944	0.00195643	0.0298622	up	10	28	29	0	0	0	1.05247	0.680211	0.712398	-2.48599	-2.48599	-2.48599	F2rl2	protein_coding	14064	F730031A08|PAR3	-	coagulation factor II (thrombin) receptor-like 2	mmu04080(Neuroactive ligand-receptor interaction)//mmu04610(Complement and coagulation cascades)	GO:0016020(membrane)//GO:0005886(plasma membrane)//GO:0016021(integral component of membrane)//GO:0016324(apical plasma membrane)	GO:0004871(signal transducer activity)//GO:0015057(thrombin receptor activity)//GO:0004930(G-protein coupled receptor activity)	GO:0070493(thrombin receptor signaling pathway)//GO:0007596(blood coagulation)//GO:0007186(G-protein coupled receptor signaling pathway)//GO:0007599(hemostasis)//GO:0007165(signal transduction)
ENSMUSG00000000817	7.1486	0.0635806	20.9044	0.0021476	0.0314256	up	8	41	22	0	0	0	0.761257	1.17853	0.36301	-2.48599	-2.48599	-2.48599	Fasl	protein_coding	14103	APT1LG1|CD178|CD95-L|CD95L|Fas-L|Faslg|Tnfsf6|Tnlg1a|gld	-	Fas ligand (TNF superfamily, member 6)	mmu04010(MAPK signaling pathway)//mmu04014(Ras signaling pathway)//mmu04060(Cytokine-cytokine receptor interaction)//mmu04068(FoxO signaling pathway)//mmu04151(PI3K-Akt signaling pathway)//mmu04210(Apoptosis)//mmu04650(Natural killer cell mediated cytotoxicity)//mmu04722(Neurotrophin signaling pathway)//mmu04932(Non-alcoholic fatty liver disease (NAFLD))//mmu04940(Type I diabetes mellitus)//mmu05…	GO:0005886(plasma membrane)//GO:0070062(extracellular exosome)//GO:0005576(extracellular region)//GO:0009986(cell surface)//GO:0005901(caveola)//GO:0009897(external side of plasma membrane)//GO:0016020(membrane)//GO:0048471(perinuclear region of cytoplasm)//GO:0005764(lysosome)//GO:0045121(membrane raft)//GO:0016021(integral component of membrane)//GO:0031410(cytoplasmic vesicle)//GO:0005634(nucl…	GO:0005164(tumor necrosis factor receptor binding)//GO:0005125(cytokine activity)//GO:0005123(death receptor binding)	GO:0097527(necroptotic signaling pathway)//GO:0070266(necroptotic process)//GO:0097190(apoptotic signaling pathway)//GO:0000122(negative regulation of transcription from RNA polymerase II promoter)//GO:0006955(immune response)//GO:0016525(negative regulation of angiogenesis)//GO:0046666(retinal cell programmed cell death)//GO:0030644(cellular chloride ion homeostasis)//GO:0048388(endosomal lumen …
ENSMUSG00000000791	7.10347	0.0658218	17.5187	0.00352212	0.0434286	up	5	54	16	0	0	0	0.171581	1.54821	-0.0232227	-2.48599	-2.48599	-2.48599	Il12rb1	protein_coding	16161	CD212|IL-12R[b]	-	interleukin 12 receptor, beta 1	mmu04060(Cytokine-cytokine receptor interaction)//mmu04630(Jak-STAT signaling pathway)//mmu05321(Inflammatory bowel disease (IBD))	GO:0016020(membrane)//GO:0009897(external side of plasma membrane)//GO:0016021(integral component of membrane)//GO:0042022(interleukin-12 receptor complex)//GO:0072536(interleukin-23 receptor complex)	GO:0042020(interleukin-23 receptor activity)//GO:0016517(interleukin-12 receptor activity)//GO:0005143(interleukin-12 receptor binding)//GO:0042019(interleukin-23 binding)//GO:0019955(cytokine binding)//GO:0005515(protein binding)	GO:0002827(positive regulation of T-helper 1 type immune response)//GO:0042104(positive regulation of activated T cell proliferation)//GO:0018108(peptidyl-tyrosine phosphorylation)//GO:0032729(positive regulation of interferon-gamma production)//GO:0002230(positive regulation of defense response to virus by host)//GO:0071346(cellular response to interferon-gamma)
ENSMUSG00000023039	7.07433	-0.138488	15.1202	0.00525169	0.0566712	up	16	21	11	0	0	0	1.68322	0.317774	-0.449486	-2.48599	-2.48599	-2.48599	Krt7	protein_coding	110310	D15Wsu77e|K7|Krt2-7	-	keratin 7		GO:0005882(intermediate filament)//GO:0005634(nucleus)//GO:0045095(keratin filament)//GO:0005737(cytoplasm)//GO:0070062(extracellular exosome)	GO:0005198(structural molecule activity)//GO:0005515(protein binding)
ENSMUSG00000061969	7.03832	-0.174813	15.1284	0.00524424	0.0566677	up	16	15	15	0	0	0	1.68322	-0.0872879	-0.09899	-2.48599	-2.48599	-2.48599	Gm5581	protein_coding	434094	EG434094	-	predicted gene 5581		GO:0005575(cellular_component)	GO:0003674(molecular_function)	GO:0008150(biological_process)
ENSMUSG00000058498	6.98693	-0.403537	6.61407	0.0359105	0.178219	up	23	2	2	0	0	0	2.18216	-1.83544	-1.84067	-2.48599	-2.48599	-2.48599	Rnf207	protein_coding	433809	D330010C22Rik|Gm143	-	ring finger protein 207		GO:0005622(intracellular)//GO:0048471(perinuclear region of cytoplasm)	GO:0030544(Hsp70 protein binding)//GO:0051087(chaperone binding)//GO:0008270(zinc ion binding)//GO:0044325(ion channel binding)//GO:0046872(metal ion binding)	GO:0010628(positive regulation of gene expression)//GO:1903762(positive regulation of voltage-gated potassium channel activity involved in ventricular cardiac muscle cell action potential repolarization)//GO:1902261(positive regulation of delayed rectifier potassium channel activity)
ENSMUSG00000059301	6.95744	-0.304097	11.8367	0.00991089	0.0854432	up	18	10	9	0	0	0	1.8442	-0.54156	-0.662888	-2.48599	-2.48599	-2.48599	Gm5434	protein_coding	432649	EG432649	-	ubiquitin-conjugating enzyme E2F (putative) pseudogene
ENSMUSG00000027863	6.94268	-0.115733	17.1592	0.00372732	0.0450507	up	8	38	13	0	0	0	0.761257	1.07786	-0.26362	-2.48599	-2.48599	-2.48599	Cd2	protein_coding	12481	LFA-2|Ly-37|Ly37	-	CD2 antigen	mmu04514(Cell adhesion molecules (CAMs))//mmu04640(Hematopoietic cell lineage)	GO:0009897(external side of plasma membrane)//GO:0005576(extracellular region)//GO:0009898(cytoplasmic side of plasma membrane)//GO:0009986(cell surface)//GO:0016020(membrane)//GO:0043234(protein complex)//GO:0016021(integral component of membrane)//GO:0045121(membrane raft)//GO:0046658(anchored component of plasma membrane)//GO:0005911(cell-cell junction)	GO:0003823(antigen binding)//GO:0042803(protein homodimerization activity)//GO:0005102(receptor binding)//GO:0030971(receptor tyrosine kinase binding)//GO:0019901(protein kinase binding)//GO:0043621(protein self-association)//GO:0005515(protein binding)//GO:0001948(glycoprotein binding)	GO:1902715(positive regulation of interferon-gamma secretion)//GO:2000484(positive regulation of interleukin-8 secretion)//GO:0007155(cell adhesion)//GO:0042110(T cell activation)//GO:0034113(heterotypic cell-cell adhesion)//GO:0016337(single organismal cell-cell adhesion)//GO:0032760(positive regulation of tumor necrosis factor production)
ENSMUSG00000017309	6.91307	-0.107216	18.2444	0.00314977	0.0402089	up	6	37	19	0	0	0	0.395996	1.04268	0.18278	-2.48599	-2.48599	-2.48599	Cd300lg	protein_coding	52685	2310016B05Rik|Clm9|D11Ertd736e	-	CD300 molecule like family member G		GO:0005768(endosome)//GO:0005886(plasma membrane)//GO:0070062(extracellular exosome)//GO:0016020(membrane)//GO:0016021(integral component of membrane)//GO:0016323(basolateral plasma membrane)//GO:0016324(apical plasma membrane)	GO:0001791(IgM binding)	GO:0002414(immunoglobulin transcytosis in epithelial cells)//GO:0002376(immune system process)
ENSMUSG00000089844	6.90261	1.89338	56.0704	2.77522e-05	0.00176301	up	31	173	110	0	1	0	2.59808	3.16607	2.51514	-2.48599	-1.60974	-2.48599	A530032D15Rik	protein_coding	381287	Gm1888	-	RIKEN cDNA A530032D15Rik gene		GO:0005575(cellular_component)	GO:0003674(molecular_function)	GO:0008150(biological_process)
ENSMUSG00000062154	6.90008	-0.0851985	17.6578	0.00344658	0.042729	up	4	23	39	0	0	0	-0.0942884	0.43094	1.09895	-2.48599	-2.48599	-2.48599	Tex33	protein_coding	73376	1700061J05Rik|Ean57	-	testis expressed 33		GO:0005575(cellular_component)	GO:0003674(molecular_function)	GO:0008150(biological_process)
ENSMUSG00000020395	6.88908	-0.0493993	13.4103	0.00723502	0.0699627	up	1	44	27	0	0	0	-1.44199	1.27263	0.6209	-2.48599	-2.48599	-2.48599	Itk	protein_coding	16428	Emt|Tcsk|Tsk	-	IL2 inducible T cell kinase	mmu04062(Chemokine signaling pathway)//mmu04660(T cell receptor signaling pathway)//mmu04670(Leukocyte transendothelial migration)	GO:0031234(extrinsic component of cytoplasmic side of plasma membrane)//GO:0005911(cell-cell junction)//GO:0005737(cytoplasm)	GO:0004713(protein tyrosine kinase activity)//GO:0004715(non-membrane spanning protein tyrosine kinase activity)//GO:0004672(protein kinase activity)//GO:0000166(nucleotide binding)//GO:0016301(kinase activity)//GO:0046872(metal ion binding)//GO:0005515(protein binding)//GO:0005524(ATP binding)//GO:0016740(transferase activity)	GO:0045087(innate immune response)//GO:0007169(transmembrane receptor protein tyrosine kinase signaling pathway)//GO:0002376(immune system process)//GO:0032633(interleukin-4 production)//GO:0001816(cytokine production)//GO:0001865(NK T cell differentiation)//GO:0032609(interferon-gamma production)//GO:0006468(protein phosphorylation)//GO:0042127(regulation of cell proliferation)//GO:0016310(phosp…
ENSMUSG00000047880	6.84813	1.85246	52.3194	3.68884e-05	0.00200422	up	24	175	118	0	1	0	2.2412	3.18233	2.61336	-2.48599	-1.60974	-2.48599	Cxcr5	protein_coding	12145	Blr1|CXC-R5|CXCR-5|Gpcr6|MDR15	-	chemokine (C-X-C motif) receptor 5	mmu04060(Cytokine-cytokine receptor interaction)//mmu04062(Chemokine signaling pathway)	GO:0016020(membrane)//GO:0005886(plasma membrane)//GO:0009897(external side of plasma membrane)//GO:0016021(integral component of membrane)	GO:0004871(signal transducer activity)//GO:0004930(G-protein coupled receptor activity)//GO:0016494(C-X-C chemokine receptor activity)	GO:0032467(positive regulation of cytokinesis)//GO:0042113(B cell activation)//GO:0030595(leukocyte chemotaxis)//GO:0048535(lymph node development)//GO:0006955(immune response)//GO:0006935(chemotaxis)//GO:0007186(G-protein coupled receptor signaling pathway)//GO:0007165(signal transduction)
ENSMUSG00000054065	6.76359	-0.195859	17.4132	0.00358079	0.0440496	up	4	30	25	0	0	0	-0.0942884	0.768993	0.523204	-2.48599	-2.48599	-2.48599	Pkp3	protein_coding	56460	2310056L12Rik	-	plakophilin 3		GO:0005886(plasma membrane)//GO:0005634(nucleus)//GO:0030054(cell junction)//GO:0005914(spot adherens junction)//GO:0030057(desmosome)	GO:0050839(cell adhesion molecule binding)//GO:0005515(protein binding)//GO:0045294(alpha-catenin binding)	GO:0016337(single organismal cell-cell adhesion)//GO:0090002(establishment of protein localization to plasma membrane)//GO:0007155(cell adhesion)//GO:0002159(desmosome assembly)
ENSMUSG00000029321	6.68914	-0.202934	11.4916	0.0106252	0.0887284	up	1	48	13	0	0	0	-1.44199	1.38925	-0.26362	-2.48599	-2.48599	-2.48599	Slc10a6	protein_coding	75750	8430417G17Rik|C78479|Soat	-	solute carrier family 10 (sodium/bile acid cotransporter family), member 6		GO:0016020(membrane)//GO:0005886(plasma membrane)//GO:0005887(integral component of plasma membrane)//GO:0016021(integral component of membrane)	GO:0043250(sodium-dependent organic anion transmembrane transporter activity)//GO:0008508(bile acid:sodium symporter activity)//GO:0015293(symporter activity)	GO:0006814(sodium ion transport)//GO:0006810(transport)//GO:0043251(sodium-dependent organic anion transport)//GO:0006811(ion transport)
ENSMUSG00000063767	6.68279	-0.385618	15.0431	0.00530025	0.0569634	up	10	11	21	0	0	0	1.05247	-0.438541	0.305399	-2.48599	-2.48599	-2.48599	S100a7a	protein_coding	381493	AY465109|Gm1020|S100A7L1|S100A7f|S100a15|S100a15a|S100a17l1	-	S100 calcium binding protein A7A		GO:0005615(extracellular space)	GO:0043621(protein self-association)//GO:0046872(metal ion binding)//GO:0005515(protein binding)//GO:0005509(calcium ion binding)//GO:0042056(chemoattractant activity)	GO:0006954(inflammatory response)//GO:0042107(cytokine metabolic process)
ENSMUSG00000048521	6.68089	-0.365089	14.2637	0.00608832	0.0625991	up	9	27	8	0	0	0	0.914201	0.633684	-0.782727	-2.48599	-2.48599	-2.48599	Cxcr6	protein_coding	80901	BB217514|BONZO|STRL33	-	chemokine (C-X-C motif) receptor 6	mmu04060(Cytokine-cytokine receptor interaction)//mmu04062(Chemokine signaling pathway)	GO:0016020(membrane)//GO:0005886(plasma membrane)//GO:0016021(integral component of membrane)	GO:0016494(C-X-C chemokine receptor activity)//GO:0004871(signal transducer activity)//GO:0015026(coreceptor activity)//GO:0019958(C-X-C chemokine binding)//GO:0004930(G-protein coupled receptor activity)//GO:0004950(chemokine receptor activity)	GO:0006954(inflammatory response)//GO:0007165(signal transduction)//GO:0007186(G-protein coupled receptor signaling pathway)//GO:0006935(chemotaxis)
ENSMUSG00000034758	6.65373	-0.38826	13.726	0.00672033	0.0666834	up	9	7	27	0	0	0	0.914201	-0.90382	0.6209	-2.48599	-2.48599	-2.48599	Tle6	protein_coding	114606	1810057E06Rik|Grg6	-	transducin-like enhancer of split 6		GO:0043234(protein complex)//GO:0005634(nucleus)//GO:0005938(cell cortex)//GO:0005737(cytoplasm)//GO:0005829(cytosol)	GO:0005515(protein binding)	GO:0050769(positive regulation of neurogenesis)//GO:0045666(positive regulation of neuron differentiation)
ENSMUSG00000111329	6.65071	-0.368713	16.6224	0.00406278	0.0478685	up	8	17	20	0	0	0	0.761257	0.0607334	0.245392	-2.48599	-2.48599	-2.48599	A830035O19Rik	protein_coding	100101457	ENSMUSG00000074379	-	RIKEN cDNA A830035O19 gene
ENSMUSG00000037451	6.64221	-0.238147	12.9425	0.00782733	0.0733224	up	1	32	27	0	0	0	-1.44199	0.852626	0.6209	-2.48599	-2.48599	-2.48599	Slc22a20	protein_coding	381203	Gm963|OAT1-L|mOAT6	-	solute carrier family 22 (organic anion transporter), member 20		GO:0016020(membrane)//GO:0016021(integral component of membrane)//GO:0005887(integral component of plasma membrane)	GO:0008514(organic anion transmembrane transporter activity)//GO:0015347(sodium-independent organic anion transmembrane transporter activity)//GO:0022857(transmembrane transporter activity)//GO:0005452(inorganic anion exchanger activity)	GO:0055085(transmembrane transport)//GO:0006810(transport)//GO:0015711(organic anion transport)//GO:0043252(sodium-independent organic anion transport)//GO:0006811(ion transport)
ENSMUSG00000090369	6.60074	-0.671301	6.6341	0.0357041	0.177749	up	17	1	5	0	0	0	1.76595	-2.12435	-1.21682	-2.48599	-2.48599	-2.48599	4933411K16Rik	protein_coding	66765	-	-	RIKEN cDNA 4933411K16 gene		GO:0005575(cellular_component)	GO:0003674(molecular_function)	GO:0008150(biological_process)
ENSMUSG00000017652	6.5598	2.31365	38.5743	0.000140845	0.00480748	up	13	291	191	0	0	2	1.40204	3.90464	3.29197	-2.48599	-2.48599	-1.42019	Cd40	protein_coding	21939	AI326936|Bp50|GP39|HIGM1|IGM|IMD3|T-BAM|TRAP|Tnfrsf5|p50	-	CD40 antigen	mmu04060(Cytokine-cytokine receptor interaction)//mmu04064(NF-kappa B signaling pathway)//mmu04514(Cell adhesion molecules (CAMs))//mmu04620(Toll-like receptor signaling pathway)//mmu04672(Intestinal immune network for IgA production)//mmu05144(Malaria)//mmu05145(Toxoplasmosis)//mmu05166(HTLV-I infection)//mmu05169(Epstein-Barr virus infection)//mmu05202(Transcriptional misregulation in cancer)//…	GO:0009897(external side of plasma membrane)//GO:0070062(extracellular exosome)//GO:0005576(extracellular region)//GO:0009986(cell surface)//GO:0016020(membrane)//GO:0035631(CD40 receptor complex)//GO:0005886(plasma membrane)//GO:0043231(intracellular membrane-bounded organelle)//GO:0016021(integral component of membrane)//GO:0005615(extracellular space)//GO:0005737(cytoplasm)	GO:0005515(protein binding)//GO:0019899(enzyme binding)//GO:0005031(tumor necrosis factor-activated receptor activity)//GO:0003823(antigen binding)//GO:0031625(ubiquitin protein ligase binding)	GO:0030890(positive regulation of B cell proliferation)//GO:0097190(apoptotic signaling pathway)//GO:0042113(B cell activation)//GO:0042832(defense response to protozoan)//GO:0032735(positive regulation of interleukin-12 production)//GO:0043547(positive regulation of GTPase activity)//GO:0042511(positive regulation of tyrosine phosphorylation of Stat1 protein)//GO:0002376(immune system process)//…
ENSMUSG00000032081	6.5441	-0.539109	13.0702	0.00760866	0.0721235	up	11	11	12	0	0	0	1.17865	-0.438541	-0.353562	-2.48599	-2.48599	-2.48599	Apoc3	protein_coding	11814	apo-CIII|apoC-III	-	apolipoprotein C-III	mmu03320(PPAR signaling pathway)	GO:0034363(intermediate-density lipoprotein particle)//GO:0005576(extracellular region)//GO:0042627(chylomicron)//GO:0034361(very-low-density lipoprotein particle)//GO:0034366(spherical high-density lipoprotein particle)//GO:0005615(extracellular space)	GO:0008289(lipid binding)//GO:0055102(lipase inhibitor activity)//GO:0005543(phospholipid binding)//GO:0070653(high-density lipoprotein particle receptor binding)	GO:0016042(lipid catabolic process)//GO:0051005(negative regulation of lipoprotein lipase activity)//GO:0010989(negative regulation of low-density lipoprotein particle clearance)//GO:0010916(negative regulation of very-low-density lipoprotein particle clearance)//GO:0043434(response to peptide hormone)//GO:0010987(negative regulation of high-density lipoprotein particle clearance)//GO:0006641(tri…
ENSMUSG00000015437	6.52035	2.28518	69.1327	1.15753e-05	0.00114584	up	58	221	104	0	1	1	3.48193	3.5131	2.43681	-2.48599	-1.60974	-1.85683	Gzmb	protein_coding	14939	AI553453|CCP-1/C11|CCP1|Ctla-1|Ctla1|GZB	-	granzyme B	mmu04650(Natural killer cell mediated cytotoxicity)//mmu04940(Type I diabetes mellitus)//mmu05202(Transcriptional misregulation in cancer)//mmu05320(Autoimmune thyroid disease)//mmu05330(Allograft rejection)//mmu05332(Graft-versus-host disease)	GO:0044194(cytolytic granule)//GO:0005737(cytoplasm)	GO:0008233(peptidase activity)//GO:0005515(protein binding)//GO:0004252(serine-type endopeptidase activity)//GO:0016787(hydrolase activity)//GO:0008236(serine-type peptidase activity)	GO:0019835(cytolysis)//GO:0001913(T cell mediated cytotoxicity)//GO:0008626(granzyme-mediated apoptotic signaling pathway)//GO:0016485(protein processing)//GO:0006508(proteolysis)//GO:0006915(apoptotic process)
ENSMUSG00000026166	6.50413	-0.471822	8.70344	0.0204805	0.129644	up	7	33	1	0	0	0	0.590155	0.892692	-2.12754	-2.48599	-2.48599	-2.48599	Ccl20	protein_coding	20297	CKb4|LARC|MIP-3A|MIP-3[a]|MIP3A|ST38|Scya20|exodus-1	-	chemokine (C-C motif) ligand 20	mmu04060(Cytokine-cytokine receptor interaction)//mmu04062(Chemokine signaling pathway)//mmu04668(TNF signaling pathway)//mmu05323(Rheumatoid arthritis)	GO:0005576(extracellular region)//GO:0005615(extracellular space)	GO:0048020(CCR chemokine receptor binding)//GO:0005515(protein binding)//GO:0008009(chemokine activity)//GO:0005125(cytokine activity)	GO:0048247(lymphocyte chemotaxis)//GO:2000406(positive regulation of T cell migration)//GO:0071346(cellular response to interferon-gamma)//GO:0071347(cellular response to interleukin-1)//GO:0051770(positive regulation of nitric-oxide synthase biosynthetic process)//GO:0071356(cellular response to tumor necrosis factor)//GO:0007186(G-protein coupled receptor signaling pathway)//GO:0070374(positive…
ENSMUSG00000002847	6.50141	2.3273	25.9809	0.000598409	0.0131106	up	4	334	181	1	0	1	-0.0942884	4.10125	3.21584	-1.4688	-2.48599	-1.85683	Pla1a	protein_coding	85031	AA986889|Ps-pla1|Pspla1	-	phospholipase A1 member A	mmu04014(Ras signaling pathway)	GO:0070062(extracellular exosome)//GO:0005576(extracellular region)//GO:0002080(acrosomal membrane)	GO:0043907(Cys-tRNA(Pro) hydrolase activity)//GO:0080031(methyl salicylate esterase activity)//GO:0050253(retinyl-palmitate esterase activity)//GO:0043906(Ala-tRNA(Pro) hydrolase activity)//GO:0018732(sulfolactone hydrolase activity)//GO:0008970(phosphatidylcholine 1-acylhydrolase activity)//GO:0080032(methyl jasmonate esterase activity)//GO:0016787(hydrolase activity)//GO:0043905(Ser-tRNA(Thr) h…	GO:0006629(lipid metabolic process)//GO:0016042(lipid catabolic process)//GO:0008150(biological_process)
ENSMUSG00000066363	6.498	-0.327894	9.08108	0.0186842	0.123089	up	0	31	25	0	0	0	-2.48599	0.811415	0.523204	-2.48599	-2.48599	-2.48599	Serpina3f	protein_coding	238393	2A1|BC049975	-	serine (or cysteine) peptidase inhibitor, clade A, member 3F		GO:0005615(extracellular space)	GO:0030414(peptidase inhibitor activity)//GO:0004867(serine-type endopeptidase inhibitor activity)	GO:0043434(response to peptide hormone)//GO:0034097(response to cytokine)//GO:0010466(negative regulation of peptidase activity)
ENSMUSG00000029275	6.49778	-0.328024	9.09821	0.0185935	0.12287	up	0	30	26	0	0	0	-2.48599	0.768993	0.572879	-2.48599	-2.48599	-2.48599	Gfi1	protein_coding	14581	AW495828|Gfi-1|Pal-1|Pal1	-	growth factor independent 1		GO:0016363(nuclear matrix)//GO:0005634(nucleus)//GO:0017053(transcriptional repressor complex)//GO:0016604(nuclear body)	GO:0003676(nucleic acid binding)//GO:0044212(transcription regulatory region DNA binding)//GO:0001078(transcriptional repressor activity, RNA polymerase II core promoter proximal region sequence-specific binding)//GO:0046872(metal ion binding)//GO:0005515(protein binding)//GO:0003677(DNA binding)	GO:0050767(regulation of neurogenesis)//GO:0051569(regulation of histone H3-K4 methylation)//GO:0042472(inner ear morphogenesis)//GO:0010956(negative regulation of calcidiol 1-monooxygenase activity)//GO:0070105(positive regulation of interleukin-6-mediated signaling pathway)//GO:0010977(negative regulation of neuron projection development)//GO:0045165(cell fate commitment)//GO:0006351(transcript…
ENSMUSG00000031825	6.49765	5.44508	143.679	6.18614e-07	0.000292452	up	225	2120	2091	7	8	5	5.42052	6.7547	6.72043	0.543953	0.456008	-0.585534	Crispld2	protein_coding	78892	1810049K24Rik|Lcrisp2|Lgl1|coffeecrisp	-	cysteine-rich secretory protein LCCL domain containing 2		GO:0005578(proteinaceous extracellular matrix)//GO:0030133(transport vesicle)//GO:0070062(extracellular exosome)//GO:0005576(extracellular region)	GO:0005539(glycosaminoglycan binding)//GO:0008201(heparin binding)	GO:0060325(face morphogenesis)//GO:0030198(extracellular matrix organization)
ENSMUSG00000031224	6.43385	-0.823301	5.66658	0.0477336	0.206307	up	16	1	2	0	0	0	1.68322	-2.12435	-1.84067	-2.48599	-2.48599	-2.48599	Magee2	protein_coding	272790	9630059J11Rik|BB131182|Mage-e2	-	melanoma antigen, family E, 2		GO:0005575(cellular_component)	GO:0003674(molecular_function)	GO:0008150(biological_process)
ENSMUSG00000057280	6.42545	-0.381561	8.05719	0.0242566	0.142581	up	0	42	11	0	0	0	-2.48599	1.21058	-0.449486	-2.48599	-2.48599	-2.48599	Musk	protein_coding	18198	Mdk4|Mlk|Nsk1|Nsk2|Nsk3	-	muscle, skeletal, receptor tyrosine kinase		GO:0005886(plasma membrane)//GO:0005887(integral component of plasma membrane)//GO:0043235(receptor complex)//GO:0016020(membrane)//GO:0042995(cell projection)//GO:0009897(external side of plasma membrane)//GO:0045202(synapse)//GO:0030054(cell junction)//GO:0016021(integral component of membrane)//GO:0031594(neuromuscular junction)//GO:0045211(postsynaptic membrane)	GO:0004713(protein tyrosine kinase activity)//GO:0019901(protein kinase binding)//GO:0004672(protein kinase activity)//GO:0030165(PDZ domain binding)//GO:0004714(transmembrane receptor protein tyrosine kinase activity)//GO:0000166(nucleotide binding)//GO:0016301(kinase activity)//GO:0046872(metal ion binding)//GO:0005515(protein binding)//GO:0005524(ATP binding)//GO:0016740(transferase activity)	GO:0043113(receptor clustering)//GO:0016310(phosphorylation)//GO:0010628(positive regulation of gene expression)//GO:0045887(positive regulation of synaptic growth at neuromuscular junction)//GO:0010629(negative regulation of gene expression)//GO:0060291(long-term synaptic potentiation)//GO:0007528(neuromuscular junction development)//GO:0071340(skeletal muscle acetylcholine-gated channel cluster…
ENSMUSG00000011008	6.39731	-0.401714	8.72749	0.0203431	0.129431	up	0	33	19	0	0	0	-2.48599	0.892692	0.18278	-2.48599	-2.48599	-2.48599	Mcoln2	protein_coding	68279	3300002C04Rik|AI549968|C86638|TRPML2	-	mucolipin 2		GO:0016020(membrane)//GO:0016021(integral component of membrane)		GO:0006810(transport)//GO:0006811(ion transport)
ENSMUSG00000027463	6.39535	-0.402804	8.91512	0.0192667	0.125157	up	0	25	27	0	0	0	-2.48599	0.53587	0.6209	-2.48599	-2.48599	-2.48599	Slc52a3	protein_coding	69698	2310046K01Rik|RFT2	-	solute carrier protein family 52, member 3	mmu04977(Vitamin digestion and absorption)	GO:0016020(membrane)//GO:0005886(plasma membrane)//GO:0005887(integral component of plasma membrane)//GO:0016021(integral component of membrane)	GO:0032217(riboflavin transporter activity)//GO:0005515(protein binding)	GO:0032218(riboflavin transport)//GO:0034605(cellular response to heat)//GO:0006810(transport)//GO:0007605(sensory perception of sound)
ENSMUSG00000050350	6.33774	1.36082	31.5955	0.000270481	0.00762634	up	7	94	134	0	0	1	0.590155	2.30995	2.79178	-2.48599	-2.48599	-1.85683	Gpr18	protein_coding	110168	-	-	G protein-coupled receptor 18		GO:0016020(membrane)//GO:0005886(plasma membrane)//GO:0016021(integral component of membrane)	GO:0004871(signal transducer activity)//GO:0004930(G-protein coupled receptor activity)	GO:0002300(CD8-positive, alpha-beta intraepithelial T cell differentiation)//GO:0002305(CD8-positive, gamma-delta intraepithelial T cell differentiation)//GO:0032720(negative regulation of tumor necrosis factor production)//GO:0007165(signal transduction)//GO:0007186(G-protein coupled receptor signaling pathway)//GO:0002689(negative regulation of leukocyte chemotaxis)
ENSMUSG00000030167	6.29098	-0.479094	6.91485	0.0329656	0.171109	up	0	43	5	0	0	0	-2.48599	1.24194	-1.21682	-2.48599	-2.48599	-2.48599	Klrc1	protein_coding	16641	CD159a|NKG2A|NKG2B	-	killer cell lectin-like receptor subfamily C, member 1	mmu04612(Antigen processing and presentation)//mmu04650(Natural killer cell mediated cytotoxicity)//mmu05332(Graft-versus-host disease)	GO:0009897(external side of plasma membrane)//GO:0043235(receptor complex)	GO:0023024(MHC class I protein complex binding)
ENSMUSG00000067049	6.28572	-0.481953	8.68686	0.0203765	0.129451	up	0	23	25	0	0	0	-2.48599	0.43094	0.523204	-2.48599	-2.48599	-2.48599	Unc93a	protein_coding	381058	Unc93l|unc-93A	-	unc-93 homolog A (C. elegans)		GO:0016020(membrane)//GO:0005886(plasma membrane)//GO:0016021(integral component of membrane)	GO:0003674(molecular_function)	GO:0008150(biological_process)
ENSMUSG00000001023	6.26026	1.39917	7.81877	0.0203536	0.129446	up	0	3	253	1	0	0	-2.48599	-1.59484	3.69108	-1.4688	-2.48599	-2.48599	S100a5	protein_coding	20199	S100D9	-	S100 calcium binding protein A5		GO:0005634(nucleus)//GO:0043025(neuronal cell body)	GO:0005507(copper ion binding)//GO:0008270(zinc ion binding)//GO:0046872(metal ion binding)//GO:0005509(calcium ion binding)//GO:0042803(protein homodimerization activity)	GO:0008150(biological_process)
ENSMUSG00000000983	6.25771	-0.523745	11.504	0.0104565	0.087982	up	1	15	29	0	0	0	-1.44199	-0.0872879	0.712398	-2.48599	-2.48599	-2.48599	Wfdc18	protein_coding	14038	Expi|Kal1|WDNM1	-	WAP four-disulfide core domain 18		GO:0005576(extracellular region)	GO:0030414(peptidase inhibitor activity)	GO:0010466(negative regulation of peptidase activity)
ENSMUSG00000004296	6.25302	2.9604	106.005	1.82988e-06	0.000432365	up	68	219	399	1	2	1	3.70802	3.50019	4.34102	-1.4688	-1.06851	-1.85683	Il12b	protein_coding	16160	Il-12b|Il-12p40|Il12p40|p40	-	interleukin 12b	mmu04060(Cytokine-cytokine receptor interaction)//mmu04620(Toll-like receptor signaling pathway)//mmu04622(RIG-I-like receptor signaling pathway)//mmu04630(Jak-STAT signaling pathway)//mmu04940(Type I diabetes mellitus)//mmu05133(Pertussis)//mmu05134(Legionellosis)//mmu05140(Leishmaniasis)//mmu05142(Chagas disease (American trypanosomiasis))//mmu05143(African trypanosomiasis)//mmu05145(Toxoplasmo…	GO:0043514(interleukin-12 complex)//GO:0005576(extracellular region)//GO:0016020(membrane)//GO:0070743(interleukin-23 complex)//GO:0005615(extracellular space)//GO:0005737(cytoplasm)	GO:0008083(growth factor activity)//GO:0005125(cytokine activity)//GO:0042803(protein homodimerization activity)//GO:0046982(protein heterodimerization activity)//GO:0042802(identical protein binding)//GO:0042164(interleukin-12 alpha subunit binding)//GO:0005143(interleukin-12 receptor binding)//GO:0004896(cytokine receptor activity)//GO:0005126(cytokine receptor binding)//GO:0005515(protein bind…	GO:0042523(positive regulation of tyrosine phosphorylation of Stat5 protein)//GO:0042104(positive regulation of activated T cell proliferation)//GO:0050829(defense response to Gram-negative bacterium)//GO:0042520(positive regulation of tyrosine phosphorylation of Stat4 protein)//GO:0016477(cell migration)//GO:0030101(natural killer cell activation)//GO:0007166(cell surface receptor signaling path…
ENSMUSG00000071342	6.23914	-0.636457	14.3438	0.00600077	0.06206	up	5	13	18	0	0	0	0.171581	-0.252251	0.117327	-2.48599	-2.48599	-2.48599	Lsmem1	protein_coding	380755	Gm889	-	leucine-rich single-pass membrane protein 1		GO:0016020(membrane)//GO:0016021(integral component of membrane)//GO:0005737(cytoplasm)	GO:0003674(molecular_function)	GO:0008150(biological_process)
ENSMUSG00000052485	6.23055	-0.521904	8.10344	0.023813	0.140964	up	0	33	13	0	0	0	-2.48599	0.892692	-0.26362	-2.48599	-2.48599	-2.48599	Tmem171	protein_coding	380863	Gm905	-	transmembrane protein 171		GO:0016020(membrane)//GO:0016021(integral component of membrane)//GO:0005575(cellular_component)	GO:0003674(molecular_function)	GO:0008150(biological_process)
ENSMUSG00000070803	6.23036	-0.874409	8.08077	0.0237516	0.140796	up	12	5	4	0	0	0	1.29466	-1.20835	-1.39637	-2.48599	-2.48599	-2.48599	Cited4	protein_coding	56222	MRG-2|Mrg2	-	Cbp/p300-interacting transactivator, with Glu/Asp-rich carboxy-terminal domain, 4		GO:0005634(nucleus)//GO:0005737(cytoplasm)	GO:0001105(RNA polymerase II transcription coactivator activity)//GO:0003713(transcription coactivator activity)	GO:0006351(transcription, DNA-templated)//GO:0043627(response to estrogen)//GO:0006357(regulation of transcription from RNA polymerase II promoter)//GO:0032502(developmental process)//GO:0006355(regulation of transcription, DNA-templated)//GO:0045893(positive regulation of transcription, DNA-templated)
ENSMUSG00000024175	6.20632	-0.662044	12.5468	0.00842734	0.0765973	up	5	7	23	0	0	0	0.171581	-0.90382	0.418408	-2.48599	-2.48599	-2.48599	Tekt4	protein_coding	71840	1700010L19Rik	-	tektin 4		GO:0005929(cilium)//GO:0005874(microtubule)//GO:0097228(sperm principal piece)//GO:0042995(cell projection)//GO:0031514(motile cilium)//GO:0036126(sperm flagellum)//GO:0005634(nucleus)//GO:0005856(cytoskeleton)//GO:0005737(cytoplasm)//GO:0097225(sperm midpiece)	GO:0003674(molecular_function)	GO:0060294(cilium movement involved in cell motility)//GO:0080154(regulation of fertilization)//GO:0030030(cell projection organization)
ENSMUSG00000006221	6.19604	-0.908205	7.28558	0.0295792	0.162212	up	12	2	6	0	0	0	1.29466	-1.83544	-1.05716	-2.48599	-2.48599	-2.48599	Hspb7	protein_coding	29818	27kDa|Hsp25-2|cvHsp	-	heat shock protein family, member 7 (cardiovascular)		GO:0015629(actin cytoskeleton)//GO:0005739(mitochondrion)//GO:0005654(nucleoplasm)//GO:0005634(nucleus)//GO:0005737(cytoplasm)//GO:0016235(aggresome)	GO:0031005(filamin binding)	GO:0009408(response to heat)
ENSMUSG00000064147	6.1918	7.28971	127.596	1.03642e-06	0.000343444	up	621	8214	7706	18	29	50	6.88135	8.70695	8.60044	1.79433	2.17121	2.33843	Rab44	protein_coding	442827	9830134C10Rik	-	RAB44, member RAS oncogene family		GO:0016020(membrane)//GO:0005886(plasma membrane)	GO:0000166(nucleotide binding)//GO:0005525(GTP binding)	GO:0007264(small GTPase mediated signal transduction)
ENSMUSG00000058794	6.17325	4.83632	98.3633	3.16824e-06	0.000579242	up	105	1334	1559	3	7	7	4.32784	6.0878	6.29769	-0.460287	0.289936	-0.214971	Nfe2	protein_coding	18022	NF-E2|NF-E2/P45|p45|p45NFE2|p45nf-e2	-	nuclear factor, erythroid derived 2		GO:0005654(nucleoplasm)//GO:0005634(nucleus)//GO:0015629(actin cytoskeleton)//GO:0005737(cytoplasm)	GO:0050699(WW domain binding)//GO:0003700(transcription factor activity, sequence-specific DNA binding)//GO:0043565(sequence-specific DNA binding)//GO:0047485(protein N-terminus binding)//GO:0000976(transcription regulatory region sequence-specific DNA binding)//GO:0005515(protein binding)//GO:0003677(DNA binding)	GO:2000758(positive regulation of peptidyl-lysine acetylation)//GO:0007267(cell-cell signaling)//GO:0006351(transcription, DNA-templated)//GO:0030502(negative regulation of bone mineralization)//GO:0060716(labyrinthine layer blood vessel development)//GO:0008285(negative regulation of cell proliferation)//GO:0006357(regulation of transcription from RNA polymerase II promoter)//GO:0034242(negative…
ENSMUSG00000040086	6.1267	-0.977519	6.80197	0.0339858	0.174605	up	12	3	3	0	0	0	1.29466	-1.59484	-1.60148	-2.48599	-2.48599	-2.48599	Tnni3k	protein_coding	435766	Cark|D830019J24Rik	-	TNNI3 interacting kinase		GO:0005634(nucleus)//GO:0005737(cytoplasm)	GO:0004674(protein serine/threonine kinase activity)//GO:0004672(protein kinase activity)//GO:0031013(troponin I binding)//GO:0000166(nucleotide binding)//GO:0016301(kinase activity)//GO:0016740(transferase activity)//GO:0046872(metal ion binding)//GO:0005524(ATP binding)//GO:0008022(protein C-terminus binding)	GO:0055117(regulation of cardiac muscle contraction)//GO:1903779(regulation of cardiac conduction)//GO:0016310(phosphorylation)//GO:0006468(protein phosphorylation)//GO:0002027(regulation of heart rate)//GO:0086069(bundle of His cell to Purkinje myocyte communication)
ENSMUSG00000068246	6.10373	-0.610957	8.317	0.0222382	0.135942	up	0	21	21	0	0	0	-2.48599	0.317774	0.305399	-2.48599	-2.48599	-2.48599	Apol9b	protein_coding	71898	2310016F22Rik	-	apolipoprotein L 9b		GO:0005575(cellular_component)	GO:0003674(molecular_function)	GO:0008150(biological_process)
ENSMUSG00000092277	6.10344	-0.611112	8.31251	0.0222637	0.135978	up	0	20	22	0	0	0	-2.48599	0.257679	0.36301	-2.48599	-2.48599	-2.48599	Gm19684	protein_coding	100503422	-	-	predicted gene, 19684
ENSMUSG00000062028	6.07332	-0.682488	12.6899	0.00819273	0.0753258	up	2	20	15	0	0	0	-0.842651	0.257679	-0.09899	-2.48599	-2.48599	-2.48599	Irgc1	protein_coding	210145	F630044M05Rik|Gm1102|Gm474|Ifgge|Iigp5|Irgc	-	immunity-related GTPase family, cinema 1		GO:0016020(membrane)//GO:0005575(cellular_component)	GO:0000166(nucleotide binding)//GO:0003674(molecular_function)//GO:0005525(GTP binding)//GO:0016787(hydrolase activity)	GO:0008150(biological_process)
ENSMUSG00000014782	6.03671	-0.657531	8.15718	0.0231509	0.139011	up	0	18	22	0	0	0	-2.48599	0.129413	0.36301	-2.48599	-2.48599	-2.48599	Plekhg4	protein_coding	102075	4931414L13Rik|AI448583|mFLJ00068	-	pleckstrin homology domain containing, family G (with RhoGef domain) member 4		GO:0005575(cellular_component)	GO:0003674(molecular_function)	GO:0090630(activation of GTPase activity)
ENSMUSG00000009633	6.01013	7.79404	58.4638	2.75177e-05	0.00176301	up	419	15018	9233	46	46	53	6.31476	9.57721	8.86115	3.10205	2.8155	2.41961	G0s2	protein_coding	14373	AI255151|AV006465	-	G0/G1 switch gene 2		GO:0005739(mitochondrion)		GO:2001238(positive regulation of extrinsic apoptotic signaling pathway)//GO:0006915(apoptotic process)//GO:0097191(extrinsic apoptotic signaling pathway)
ENSMUSG00000044719	6.00498	-0.679967	7.85172	0.0251795	0.145999	up	0	26	13	0	0	0	-2.48599	0.585606	-0.26362	-2.48599	-2.48599	-2.48599	E230025N22Rik	protein_coding	240216	EG240216	-	Riken cDNA E230025N22 gene		GO:0005575(cellular_component)	GO:0003674(molecular_function)	GO:0008150(biological_process)
ENSMUSG00000062007	6.00257	2.81574	31.7911	0.000290035	0.00794582	up	27	355	312	4	0	0	2.40506	4.18834	3.98972	-0.136662	-2.48599	-2.48599	Hsh2d	protein_coding	209488	ALX|Hsh2	-	hematopoietic SH2 domain containing		GO:0005739(mitochondrion)//GO:0005737(cytoplasm)//GO:0005829(cytosol)	GO:0005070(SH3/SH2 adaptor activity)	GO:0042110(T cell activation)//GO:0051902(negative regulation of mitochondrial depolarization)//GO:0002903(negative regulation of B cell apoptotic process)
ENSMUSG00000068860	5.96649	-0.883145	11.7358	0.00993104	0.0855242	up	6	9	11	0	0	0	0.395996	-0.652504	-0.449486	-2.48599	-2.48599	-2.48599	Gm128	protein_coding	229588	Ment|pmis1	-	predicted gene 128		GO:0005575(cellular_component)//GO:0005576(extracellular region)	GO:0003674(molecular_function)	GO:0008150(biological_process)
ENSMUSG00000071562	5.96107	0.975237	34.3955	0.000193498	0.00598107	up	18	58	73	0	0	1	1.8442	1.64522	1.94626	-2.48599	-2.48599	-1.85683	Stfa1	protein_coding	20861	Stefin-3|Stf-3|Stf1|Stf3|Stfa3	-	stefin A1		GO:0005737(cytoplasm)	GO:0004866(endopeptidase inhibitor activity)	GO:0010951(negative regulation of endopeptidase activity)
ENSMUSG00000046826	5.93129	-0.730135	7.95406	0.0243795	0.142881	up	0	18	19	0	0	0	-2.48599	0.129413	0.18278	-2.48599	-2.48599	-2.48599	Fam187b	protein_coding	76415	1700020B09Rik|Tmem162	-	family with sequence similarity 187, member B		GO:0016020(membrane)//GO:0016021(integral component of membrane)//GO:0005575(cellular_component)	GO:0003674(molecular_function)	GO:0008150(biological_process)
ENSMUSG00000047986	5.93037	-1.12279	5.57348	0.0491535	0.208895	up	11	3	1	0	0	0	1.17865	-1.59484	-2.12754	-2.48599	-2.48599	-2.48599	Palm3	protein_coding	74337	4432412L15Rik|AL024300	-	paralemmin 3		GO:0016020(membrane)//GO:0005886(plasma membrane)//GO:0005575(cellular_component)//GO:0005737(cytoplasm)	GO:0005524(ATP binding)//GO:0000166(nucleotide binding)//GO:0003674(molecular_function)	GO:0001960(negative regulation of cytokine-mediated signaling pathway)//GO:0032496(response to lipopolysaccharide)//GO:0008063(Toll signaling pathway)
ENSMUSG00000002633	5.928	-1.07593	6.30554	0.039213	0.186464	up	10	1	6	0	0	0	1.05247	-2.12435	-1.05716	-2.48599	-2.48599	-2.48599	Shh	protein_coding	20423	9530036O11Rik|Dsh|Hhg1|Hx|Hxl3|M100081	-	sonic hedgehog	mmu04340(Hedgehog signaling pathway)//mmu05200(Pathways in cancer)//mmu05217(Basal cell carcinoma)	GO:0005886(plasma membrane)//GO:0005576(extracellular region)//GO:0009986(cell surface)//GO:0030133(transport vesicle)//GO:0016020(membrane)//GO:0030425(dendrite)//GO:0005794(Golgi apparatus)//GO:0005783(endoplasmic reticulum)//GO:0045121(membrane raft)//GO:0005578(proteinaceous extracellular matrix)//GO:0030424(axon)//GO:0005615(extracellular space)//GO:0043025(neuronal cell body)	GO:0008233(peptidase activity)//GO:0005113(patched binding)//GO:0008270(zinc ion binding)//GO:0043237(laminin-1 binding)//GO:0016787(hydrolase activity)//GO:0005539(glycosaminoglycan binding)//GO:0046872(metal ion binding)//GO:0005515(protein binding)//GO:0001948(glycoprotein binding)//GO:0005509(calcium ion binding)	GO:0033092(positive regulation of immature T cell proliferation in thymus)//GO:0048678(response to axon injury)//GO:0060783(mesenchymal smoothened signaling pathway involved in prostate gland development)//GO:0048706(embryonic skeletal system development)//GO:0048643(positive regulation of skeletal muscle tissue development)//GO:0030878(thyroid gland development)//GO:0030010(establishment of cell…
ENSMUSG00000024778	5.92293	5.26238	216.832	7.49459e-08	0.000190019	up	297	1743	1576	10	5	12	5.8196	6.47272	6.3133	1.00454	-0.113604	0.432387	Fas	protein_coding	14102	AI196731|APO1|APT1|CD95|TNFR6|Tnfrsf6|lpr	-	Fas (TNF receptor superfamily member 6)	mmu04010(MAPK signaling pathway)//mmu04060(Cytokine-cytokine receptor interaction)//mmu04115(p53 signaling pathway)//mmu04210(Apoptosis)//mmu04650(Natural killer cell mediated cytotoxicity)//mmu04668(TNF signaling pathway)//mmu04932(Non-alcoholic fatty liver disease (NAFLD))//mmu04940(Type I diabetes mellitus)//mmu05010(Alzheimer's disease)//mmu05142(Chagas disease (American trypanosomiasis))//mm…	GO:0042383(sarcolemma)//GO:0005886(plasma membrane)//GO:0005887(integral component of plasma membrane)//GO:0005576(extracellular region)//GO:0009986(cell surface)//GO:0043005(neuron projection)//GO:0016020(membrane)//GO:0043025(neuronal cell body)//GO:0048471(perinuclear region of cytoplasm)//GO:0009897(external side of plasma membrane)//GO:0031265(CD95 death-inducing signaling complex)//GO:00312…	GO:0019900(kinase binding)//GO:0002020(protease binding)//GO:0032403(protein complex binding)//GO:0005031(tumor necrosis factor-activated receptor activity)//GO:0042802(identical protein binding)//GO:0004888(transmembrane signaling receptor activity)//GO:0005515(protein binding)	GO:0097527(necroptotic signaling pathway)//GO:0045637(regulation of myeloid cell differentiation)//GO:0097049(motor neuron apoptotic process)//GO:0071285(cellular response to lithium ion)//GO:0051260(protein homooligomerization)//GO:2001238(positive regulation of extrinsic apoptotic signaling pathway)//GO:0010942(positive regulation of cell death)//GO:0043281(regulation of cysteine-type endopepti…
ENSMUSG00000032092	5.88738	-0.910143	11.6478	0.010114	0.0865842	up	5	8	13	0	0	0	0.171581	-0.772697	-0.26362	-2.48599	-2.48599	-2.48599	Mpzl2	protein_coding	14012	Eva|Eva1	-	myelin protein zero-like 2		GO:0016020(membrane)//GO:0005886(plasma membrane)//GO:0016021(integral component of membrane)	GO:0003674(molecular_function)	GO:0033077(T cell differentiation in thymus)//GO:0007155(cell adhesion)//GO:0016337(single organismal cell-cell adhesion)
ENSMUSG00000043613	5.868	1.79153	11.608	0.00750445	0.0716911	up	1	314	29	0	2	0	-1.44199	4.01312	0.712398	-2.48599	-1.06851	-2.48599	Mmp3	protein_coding	17392	EMS-2|MMP-3|SL-1|SLN-1|SLN1|STR-1|Stmy1|Str1	-	matrix metallopeptidase 3	mmu04668(TNF signaling pathway)//mmu05202(Transcriptional misregulation in cancer)//mmu05323(Rheumatoid arthritis)	GO:0005576(extracellular region)//GO:0030425(dendrite)//GO:0043234(protein complex)//GO:0005829(cytosol)//GO:0005739(mitochondrion)//GO:0005578(proteinaceous extracellular matrix)//GO:0031012(extracellular matrix)//GO:0044297(cell body)//GO:0005634(nucleus)//GO:0005615(extracellular space)	GO:0008237(metallopeptidase activity)//GO:0008233(peptidase activity)//GO:0008270(zinc ion binding)//GO:0004222(metalloendopeptidase activity)//GO:0032403(protein complex binding)//GO:0004175(endopeptidase activity)//GO:0016787(hydrolase activity)//GO:0046872(metal ion binding)//GO:0005509(calcium ion binding)	GO:0030334(regulation of cell migration)//GO:0071230(cellular response to amino acid stimulus)//GO:0010727(negative regulation of hydrogen peroxide metabolic process)//GO:0032461(positive regulation of protein oligomerization)//GO:0030574(collagen catabolic process)//GO:0030163(protein catabolic process)//GO:1903209(positive regulation of oxidative stress-induced cell death)//GO:0006508(proteolys…
ENSMUSG00000001444	5.85981	-0.779352	6.95881	0.0323232	0.169734	up	0	28	7	0	0	0	-2.48599	0.680211	-0.91343	-2.48599	-2.48599	-2.48599	Tbx21	protein_coding	57765	TBT1|Tbet|Tblym	-	T-box 21	mmu05321(Inflammatory bowel disease (IBD))	GO:0005634(nucleus)//GO:0043025(neuronal cell body)	GO:0044212(transcription regulatory region DNA binding)//GO:0005515(protein binding)//GO:0003677(DNA binding)//GO:0003700(transcription factor activity, sequence-specific DNA binding)	GO:0071310(cellular response to organic substance)//GO:0072676(lymphocyte migration)//GO:0006351(transcription, DNA-templated)//GO:0048304(positive regulation of isotype switching to IgG isotypes)//GO:0050776(regulation of immune response)//GO:0030217(T cell differentiation)//GO:0006355(regulation of transcription, DNA-templated)//GO:0045893(positive regulation of transcription, DNA-templated)
ENSMUSG00000021123	5.81242	5.75896	132.325	8.851e-07	0.000316089	up	288	3290	1880	14	10	17	5.77535	7.38788	6.56725	1.45282	0.739892	0.877639	Rdh12	protein_coding	77974	-	-	retinol dehydrogenase 12	mmu00830(Retinol metabolism)//mmu01100(Metabolic pathways)	GO:0005622(intracellular)	GO:0032442(phenylcoumaran benzylic ether reductase activity)//GO:0034840(3-hydroxymenthone dehydrogenase activity)//GO:0000252(C-3 sterol dehydrogenase (C-4 sterol decarboxylase) activity)//GO:0018453(2-hydroxytetrahydrofuran dehydrogenase activity)//GO:0016229(steroid dehydrogenase activity)//GO:0004448(isocitrate dehydrogenase activity)//GO:0019152(acetoin dehydrogenase activity)//GO:0018451(ep…	GO:0042572(retinol metabolic process)//GO:0055114(oxidation-reduction process)//GO:0007601(visual perception)//GO:0050896(response to stimulus)
ENSMUSG00000033590	5.79704	-1.19653	5.65722	0.047874	0.206439	up	10	2	2	0	0	0	1.05247	-1.83544	-1.84067	-2.48599	-2.48599	-2.48599	Myo5c	protein_coding	208943	9130003O20Rik|BB085560|C330029I24	-	myosin VC		GO:0070062(extracellular exosome)//GO:0030141(secretory granule)	GO:0003674(molecular_function)	GO:0032254(establishment of secretory granule localization)
ENSMUSG00000068606	5.78156	2.05198	29.1374	0.000398093	0.00990934	up	80	136	37	1	0	2	3.93952	2.82669	1.02948	-1.4688	-2.48599	-1.42019	Gm4841	protein_coding	225594	EG225594|Ifgga3	-	predicted gene 4841		GO:0005575(cellular_component)	GO:0003674(molecular_function)	GO:0008150(biological_process)
ENSMUSG00000005864	5.77123	-0.837027	5.56128	0.0493437	0.209408	up	0	2	31	0	0	0	-2.48599	-1.83544	0.798438	-2.48599	-2.48599	-2.48599	Cnga2	protein_coding	12789	CNG2|Cnca|Cncg4|OCNC1	-	cyclic nucleotide gated channel alpha 2	mmu04024(cAMP signaling pathway)//mmu04740(Olfactory transduction)	GO:0005886(plasma membrane)//GO:0005887(integral component of plasma membrane)//GO:0043204(perikaryon)//GO:0016020(membrane)//GO:0016021(integral component of membrane)//GO:0017071(intracellular cyclic nucleotide activated cation channel complex)	GO:0030553(cGMP binding)//GO:0005516(calmodulin binding)//GO:0030552(cAMP binding)//GO:0005216(ion channel activity)//GO:0000166(nucleotide binding)//GO:0005223(intracellular cGMP activated cation channel activity)//GO:0005249(voltage-gated potassium channel activity)//GO:0005222(intracellular cAMP activated cation channel activity)	GO:0051290(protein heterotetramerization)//GO:0051289(protein homotetramerization)//GO:0051899(membrane depolarization)//GO:0042391(regulation of membrane potential)//GO:0006813(potassium ion transport)//GO:0055085(transmembrane transport)//GO:0007608(sensory perception of smell)//GO:0006810(transport)//GO:0050896(response to stimulus)//GO:0006811(ion transport)
ENSMUSG00000032578	5.76749	4.89127	82.0503	6.81367e-06	0.000866106	up	106	1938	1059	7	7	9	4.34139	6.62543	5.74132	0.543953	0.289936	0.0795981	Cish	protein_coding	12700	CIS-1|CIS1|Cis|F17|F23|SOCS	-	cytokine inducible SH2-containing protein	mmu04630(Jak-STAT signaling pathway)//mmu04917(Prolactin signaling pathway)	GO:0005886(plasma membrane)//GO:0005737(cytoplasm)	GO:0004860(protein kinase inhibitor activity)//GO:0005515(protein binding)	GO:0009968(negative regulation of signal transduction)//GO:0040008(regulation of growth)//GO:0046627(negative regulation of insulin receptor signaling pathway)//GO:0019221(cytokine-mediated signaling pathway)//GO:0046426(negative regulation of JAK-STAT cascade)//GO:0006469(negative regulation of protein kinase activity)//GO:0035556(intracellular signal transduction)//GO:0007205(protein kinase C-a…
ENSMUSG00000079014	5.76455	-0.967567	11.5054	0.0104194	0.0878747	up	4	12	9	0	0	0	-0.0942884	-0.342391	-0.662888	-2.48599	-2.48599	-2.48599	Serpina3i	protein_coding	628900	2B2|EG628900|Gm6930	-	serine (or cysteine) peptidase inhibitor, clade A, member 3I		GO:0005615(extracellular space)	GO:0004867(serine-type endopeptidase inhibitor activity)	GO:0034097(response to cytokine)//GO:0043434(response to peptide hormone)
ENSMUSG00000091575	5.76224	-1.00543	10.501	0.0129448	0.099802	up	5	12	6	0	0	0	0.171581	-0.342391	-1.05716	-2.48599	-2.48599	-2.48599	2010016I18Rik	protein_coding	69206	-	-	RIKEN cDNA 2010016I18 gene		GO:0005575(cellular_component)	GO:0003674(molecular_function)	GO:0008150(biological_process)
ENSMUSG00000033508	5.74263	5.9551	73.3917	1.08452e-05	0.00110663	up	214	3448	2908	22	8	18	5.34851	7.45548	7.19558	2.07027	0.456008	0.952293	Asprv1	protein_coding	67855	2300003P22Rik|AA986851|SASP|SASPase|Taps	-	aspartic peptidase, retroviral-like 1		GO:0016020(membrane)//GO:0016021(integral component of membrane)	GO:0042500(aspartic endopeptidase activity, intramembrane cleaving)//GO:0008233(peptidase activity)//GO:0016787(hydrolase activity)//GO:0004190(aspartic-type endopeptidase activity)	GO:0006508(proteolysis)//GO:0043588(skin development)//GO:0016485(protein processing)
ENSMUSG00000026073	5.73922	8.41857	137.762	7.11538e-07	0.000292452	up	1605	19022	14718	75	77	128	8.24992	9.91811	9.53365	3.79566	3.54392	3.6632	Il1r2	protein_coding	16178	CD121b|Il1r-2	-	interleukin 1 receptor, type II	mmu04010(MAPK signaling pathway)//mmu04060(Cytokine-cytokine receptor interaction)//mmu04640(Hematopoietic cell lineage)//mmu05146(Amoebiasis)//mmu05166(HTLV-I infection)//mmu05202(Transcriptional misregulation in cancer)	GO:0016020(membrane)//GO:0005886(plasma membrane)//GO:0005576(extracellular region)//GO:0016021(integral component of membrane)//GO:0005737(cytoplasm)	GO:0004908(interleukin-1 receptor activity)//GO:0004910(interleukin-1, Type II, blocking receptor activity)//GO:0019966(interleukin-1 binding)	GO:0010955(negative regulation of protein processing)//GO:1900016(negative regulation of cytokine production involved in inflammatory response)//GO:0050712(negative regulation of interleukin-1 alpha secretion)//GO:2000660(negative regulation of interleukin-1-mediated signaling pathway)
ENSMUSG00000020826	5.7388	5.73922	56.2598	3.21287e-05	0.00185832	up	112	3330	2401	15	8	20	4.42015	7.40529	6.91956	1.54607	0.456008	1.09093	Nos2	protein_coding	18126	MAC-NOS|NOS-II|Nos-2|Nos2a|i-NOS|iNOS	-	nitric oxide synthase 2, inducible	mmu00220(Arginine biosynthesis)//mmu00330(Arginine and proline metabolism)//mmu01100(Metabolic pathways)//mmu04020(Calcium signaling pathway)//mmu04066(HIF-1 signaling pathway)//mmu04146(Peroxisome)//mmu05132(Salmonella infection)//mmu05133(Pertussis)//mmu05140(Leishmaniasis)//mmu05142(Chagas disease (American trypanosomiasis))//mmu05145(Toxoplasmosis)//mmu05146(Amoebiasis)//mmu05152(Tuberculosis…	GO:0005777(peroxisome)//GO:0012506(vesicle membrane)//GO:0048471(perinuclear region of cytoplasm)//GO:0005829(cytosol)//GO:0030863(cortical cytoskeleton)//GO:0005622(intracellular)//GO:0005634(nucleus)//GO:0005615(extracellular space)//GO:0005737(cytoplasm)	GO:0020037(heme binding)//GO:0050998(nitric-oxide synthase binding)//GO:0016491(oxidoreductase activity)//GO:0008603(cAMP-dependent protein kinase regulator activity)//GO:0008013(beta-catenin binding)//GO:0005102(receptor binding)//GO:0003779(actin binding)//GO:0005516(calmodulin binding)//GO:0034618(arginine binding)//GO:0045296(cadherin binding)//GO:0019901(protein kinase binding)//GO:0034617(t…	GO:0055114(oxidation-reduction process)//GO:0031284(positive regulation of guanylate cyclase activity)//GO:0042177(negative regulation of protein catabolic process)//GO:0072606(interleukin-8 secretion)//GO:0072604(interleukin-6 secretion)//GO:0042742(defense response to bacterium)//GO:0010629(negative regulation of gene expression)//GO:0006801(superoxide metabolic process)//GO:0035690(cellular re…
ENSMUSG00000041872	5.73728	-0.860967	7.24425	0.0295372	0.162074	up	0	22	10	0	0	0	-2.48599	0.375466	-0.552245	-2.48599	-2.48599	-2.48599	Il17f	protein_coding	257630	C87042|IL-17F	-	interleukin 17F	mmu05321(Inflammatory bowel disease (IBD))	GO:0005576(extracellular region)//GO:0005615(extracellular space)	GO:0019955(cytokine binding)//GO:0005126(cytokine receptor binding)//GO:0005125(cytokine activity)//GO:0042803(protein homodimerization activity)	GO:0051216(cartilage development)//GO:1900017(positive regulation of cytokine production involved in inflammatory response)//GO:0045944(positive regulation of transcription from RNA polymerase II promoter)//GO:0042089(cytokine biosynthetic process)//GO:0045414(regulation of interleukin-8 biosynthetic process)//GO:0017015(regulation of transforming growth factor beta receptor signaling pathway)//G…
ENSMUSG00000051314	5.72294	0.85356	11.5109	0.00767859	0.0723552	up	0	120	42	0	0	1	-2.48599	2.65095	1.19725	-2.48599	-2.48599	-1.85683	Ffar2	protein_coding	233079	GPCR43|Gpr43	-	free fatty acid receptor 2	mmu04024(cAMP signaling pathway)	GO:0016020(membrane)//GO:0005886(plasma membrane)//GO:0042995(cell projection)//GO:0016021(integral component of membrane)	GO:0008289(lipid binding)//GO:0004871(signal transducer activity)//GO:0004930(G-protein coupled receptor activity)	GO:0002752(cell surface pattern recognition receptor signaling pathway)//GO:0032722(positive regulation of chemokine production)//GO:0002376(immune system process)//GO:0002385(mucosal immune response)//GO:0007186(G-protein coupled receptor signaling pathway)//GO:0002720(positive regulation of cytokine production involved in immune response)//GO:0042593(glucose homeostasis)//GO:0002673(regulation …
ENSMUSG00000026938	5.71117	-1.08281	9.40878	0.0166495	0.115494	up	6	5	9	0	0	0	0.395996	-1.20835	-0.662888	-2.48599	-2.48599	-2.48599	Fcna	protein_coding	14133	Fcn1	-	ficolin A		GO:0016020(membrane)//GO:0005886(plasma membrane)//GO:0005581(collagen trimer)//GO:0005576(extracellular region)	GO:0097367(carbohydrate derivative binding)//GO:0030246(carbohydrate binding)//GO:0005515(protein binding)//GO:0046872(metal ion binding)	GO:0002376(immune system process)//GO:0045087(innate immune response)//GO:0001867(complement activation, lectin pathway)
ENSMUSG00000030775	5.70453	-1.17666	6.93672	0.0320234	0.168902	up	8	2	6	0	0	0	0.761257	-1.83544	-1.05716	-2.48599	-2.48599	-2.48599	Trat1	protein_coding	77647	C030046M14Rik|Tcrim|Trim	-	T cell receptor associated transmembrane adaptor 1		GO:0016020(membrane)//GO:0005886(plasma membrane)//GO:0042101(T cell receptor complex)//GO:0016021(integral component of membrane)	GO:0003674(molecular_function)	GO:0050850(positive regulation of calcium-mediated signaling)//GO:0002376(immune system process)//GO:0050862(positive regulation of T cell receptor signaling pathway)//GO:0051051(negative regulation of transport)//GO:0002250(adaptive immune response)//GO:0001920(negative regulation of receptor recycling)
ENSMUSG00000031377	5.70358	0.849227	26.4469	0.000512592	0.0117313	up	12	73	56	0	1	0	1.29466	1.96005	1.58393	-2.48599	-1.60974	-2.48599	Bmx	protein_coding	12169	Etk|Etk/Bmx|Tyro8	-	BMX non-receptor tyrosine kinase		GO:0032587(ruffle membrane)//GO:0031234(extrinsic component of cytoplasmic side of plasma membrane)//GO:0005737(cytoplasm)	GO:0004713(protein tyrosine kinase activity)//GO:0004715(non-membrane spanning protein tyrosine kinase activity)//GO:0004672(protein kinase activity)//GO:0000166(nucleotide binding)//GO:0016301(kinase activity)//GO:0046872(metal ion binding)//GO:0005524(ATP binding)//GO:0016740(transferase activity)	GO:0007169(transmembrane receptor protein tyrosine kinase signaling pathway)//GO:0045087(innate immune response)//GO:0001865(NK T cell differentiation)//GO:0038083(peptidyl-tyrosine autophosphorylation)//GO:0006468(protein phosphorylation)//GO:0007155(cell adhesion)//GO:0042127(regulation of cell proliferation)//GO:0016310(phosphorylation)//GO:0046777(protein autophosphorylation)//GO:0035556(intr…
ENSMUSG00000029417	5.68865	4.49079	132.695	7.31452e-07	0.000292452	up	208	1131	665	6	2	11	5.30767	5.85032	5.07289	0.350703	-1.06851	0.324101	Cxcl9	protein_coding	17329	BB139920|CMK|Mig|MuMIG|Scyb9|crg-10	-	chemokine (C-X-C motif) ligand 9	mmu04060(Cytokine-cytokine receptor interaction)//mmu04062(Chemokine signaling pathway)//mmu04620(Toll-like receptor signaling pathway)	GO:0009897(external side of plasma membrane)//GO:0005576(extracellular region)//GO:0005615(extracellular space)	GO:0045236(CXCR chemokine receptor binding)//GO:0008009(chemokine activity)//GO:0005125(cytokine activity)	GO:0045663(positive regulation of myoblast differentiation)//GO:0051607(defense response to virus)//GO:0002690(positive regulation of leukocyte chemotaxis)//GO:0042127(regulation of cell proliferation)//GO:1901741(positive regulation of myoblast fusion)//GO:0006954(inflammatory response)//GO:0032496(response to lipopolysaccharide)//GO:0070098(chemokine-mediated signaling pathway)//GO:0006955(immu…
ENSMUSG00000040026	5.67774	6.32977	60.2983	2.42822e-05	0.00162967	up	173	4700	3941	22	14	32	5.04317	7.90199	7.63365	2.07027	1.18057	1.72293	Saa3	protein_coding	20210	AV098916|Saa-3|l7R3	-	serum amyloid A 3		GO:0034364(high-density lipoprotein particle)//GO:0005576(extracellular region)//GO:0005615(extracellular space)	GO:0035662(Toll-like receptor 4 binding)//GO:0042056(chemoattractant activity)	GO:0007252(I-kappaB phosphorylation)//GO:0060326(cell chemotaxis)//GO:0006953(acute-phase response)//GO:0071347(cellular response to interleukin-1)
ENSMUSG00000027360	5.65854	9.30058	122.746	1.11473e-06	0.000346211	up	3166	36061	25293	163	171	187	9.22959	10.8408	10.3147	4.90553	4.6828	4.20367	Hdc	protein_coding	15186	AW108189|Hdc-a|Hdc-c|Hdc-e|Hdc-s	-	histidine decarboxylase	mmu00340(Histidine metabolism)//mmu01100(Metabolic pathways)	GO:0030425(dendrite)//GO:0043025(neuronal cell body)//GO:0005829(cytosol)	GO:0030170(pyridoxal phosphate binding)//GO:0016829(lyase activity)//GO:0016831(carboxy-lyase activity)//GO:0004398(histidine decarboxylase activity)//GO:0003824(catalytic activity)//GO:0016597(amino acid binding)	GO:0019752(carboxylic acid metabolic process)//GO:0001694(histamine biosynthetic process)//GO:0006548(histidine catabolic process)//GO:0006547(histidine metabolic process)//GO:0001692(histamine metabolic process)//GO:0006520(cellular amino acid metabolic process)//GO:0042423(catecholamine biosynthetic process)
ENSMUSG00000028681	5.6504	-0.918019	7.02721	0.0313505	0.166776	up	0	21	9	0	0	0	-2.48599	0.317774	-0.662888	-2.48599	-2.48599	-2.48599	Ptch2	protein_coding	19207	ptc2	-	patched 2	mmu04340(Hedgehog signaling pathway)//mmu05200(Pathways in cancer)//mmu05217(Basal cell carcinoma)	GO:0016020(membrane)//GO:0016021(integral component of membrane)	GO:0097108(hedgehog family protein binding)//GO:0008158(hedgehog receptor activity)//GO:0005119(smoothened binding)	GO:0043588(skin development)//GO:0042633(hair cycle)//GO:0001709(cell fate determination)//GO:0045606(positive regulation of epidermal cell differentiation)//GO:0009957(epidermal cell fate specification)//GO:0008544(epidermis development)
ENSMUSG00000101517	5.63806	1.95827	53.6784	3.31981e-05	0.00187479	up	27	185	126	0	1	2	2.40506	3.26096	2.70533	-2.48599	-1.60974	-1.42019	4732465J04Rik	protein_coding	414105	-	-	RIKEN cDNA 4732465J04 gene		GO:0005575(cellular_component)	GO:0003674(molecular_function)	GO:0008150(biological_process)
ENSMUSG00000073386	5.62943	2.3906	59.9306	2.12767e-05	0.00154298	up	28	298	160	1	2	1	2.45579	3.93853	3.04156	-1.4688	-1.06851	-1.85683	9830107B12Rik	protein_coding	328829	Trem5	-	RIKEN cDNA 9830107B12 gene		GO:0005575(cellular_component)	GO:0003674(molecular_function)	GO:0008150(biological_process)
ENSMUSG00000034833	5.62824	-1.06656	8.1106	0.0230699	0.138786	up	4	16	2	0	0	0	-0.0942884	-0.0113797	-1.84067	-2.48599	-2.48599	-2.48599	Tespa1	protein_coding	67596	5830405N20Rik|A430001F24Rik|AI450549	-	thymocyte expressed, positive selection associated 1		GO:0005783(endoplasmic reticulum)//GO:0016020(membrane)//GO:0008180(COP9 signalosome)//GO:0005737(cytoplasm)	GO:0005102(receptor binding)//GO:0003674(molecular_function)	GO:0050862(positive regulation of T cell receptor signaling pathway)//GO:0033089(positive regulation of T cell differentiation in thymus)//GO:0010387(COP9 signalosome assembly)
ENSMUSG00000039196	5.62606	-1.06762	10.4953	0.0129612	0.0998359	up	4	11	7	0	0	0	-0.0942884	-0.438541	-0.91343	-2.48599	-2.48599	-2.48599	Orm1	protein_coding	18405	Agp-1|Agp-2|Orm-1	-	orosomucoid 1		GO:0005576(extracellular region)//GO:0005615(extracellular space)		GO:0006810(transport)//GO:0006953(acute-phase response)//GO:0002682(regulation of immune system process)
ENSMUSG00000030351	5.61308	-1.15784	8.57301	0.0204899	0.129644	up	6	4	8	0	0	0	0.395996	-1.38869	-0.782727	-2.48599	-2.48599	-2.48599	Tspan11	protein_coding	68498	1110014F12Rik|AU067806	-	tetraspanin 11		GO:0016020(membrane)//GO:0016021(integral component of membrane)//GO:0005887(integral component of plasma membrane)	GO:0003674(molecular_function)	GO:0007166(cell surface receptor signaling pathway)
ENSMUSG00000036131	5.61308	-1.15784	8.57301	0.0204899	0.129644	up	6	4	8	0	0	0	0.395996	-1.38869	-0.782727	-2.48599	-2.48599	-2.48599	Frmd7	protein_coding	385354	EG665849|Gm1533	-	FERM domain containing 7		GO:0043005(neuron projection)//GO:0042995(cell projection)//GO:0005856(cytoskeleton)//GO:0030426(growth cone)//GO:0005615(extracellular space)//GO:0043025(neuronal cell body)	GO:0005515(protein binding)	GO:0010975(regulation of neuron projection development)//GO:0051057(positive regulation of small GTPase mediated signal transduction)//GO:0010592(positive regulation of lamellipodium assembly)//GO:0032091(negative regulation of protein binding)//GO:0007399(nervous system development)//GO:0051497(negative regulation of stress fiber assembly)
ENSMUSG00000071005	5.61262	-1.15807	8.19702	0.0225574	0.13679	up	6	3	9	0	0	0	0.395996	-1.59484	-0.662888	-2.48599	-2.48599	-2.48599	Ccl19	protein_coding	24047	CKb11|ELC|MIP3B|Scya19|exodus-3	-	chemokine (C-C motif) ligand 19	mmu04060(Cytokine-cytokine receptor interaction)//mmu04062(Chemokine signaling pathway)//mmu04064(NF-kappa B signaling pathway)	GO:0009897(external side of plasma membrane)//GO:0005615(extracellular space)	GO:0031735(CCR10 chemokine receptor binding)//GO:0042379(chemokine receptor binding)//GO:0008009(chemokine activity)//GO:0048020(CCR chemokine receptor binding)	GO:0051209(release of sequestered calcium ion into cytosol)//GO:0043123(positive regulation of I-kappaB kinase/NF-kappaB signaling)//GO:0001768(establishment of T cell polarity)//GO:0034695(response to prostaglandin E)//GO:0071731(response to nitric oxide)//GO:0048247(lymphocyte chemotaxis)//GO:0090023(positive regulation of neutrophil chemotaxis)//GO:0070098(chemokine-mediated signaling pathway)…
ENSMUSG00000040432	5.60382	-0.948053	7.14595	0.0301904	0.16423	up	0	18	11	0	0	0	-2.48599	0.129413	-0.449486	-2.48599	-2.48599	-2.48599	Ltb4r2	protein_coding	57260	5830462O07Rik|BLT2|LTB4-R 2|LTB4-R-2|LTB4-R2	-	leukotriene B4 receptor 2	mmu04020(Calcium signaling pathway)//mmu04080(Neuroactive ligand-receptor interaction)	GO:0016020(membrane)//GO:0005886(plasma membrane)//GO:0005887(integral component of plasma membrane)//GO:0016021(integral component of membrane)	GO:0004974(leukotriene receptor activity)//GO:0004871(signal transducer activity)//GO:0001632(leukotriene B4 receptor activity)//GO:0004930(G-protein coupled receptor activity)//GO:0008528(G-protein coupled peptide receptor activity)	GO:0007200(phospholipase C-activating G-protein coupled receptor signaling pathway)//GO:0051546(keratinocyte migration)//GO:0006954(inflammatory response)//GO:0007218(neuropeptide signaling pathway)//GO:0007186(G-protein coupled receptor signaling pathway)//GO:0007165(signal transduction)
ENSMUSG00000030156	5.59884	3.93198	62.9235	2.04186e-05	0.00152698	up	138	656	560	7	0	6	4.71905	5.06772	4.8264	0.543953	-2.48599	-0.388388	Cd69	protein_coding	12515	5830438K24Rik|AI452015|AIM|VEA	-	CD69 antigen		GO:0016020(membrane)//GO:0009897(external side of plasma membrane)//GO:0016021(integral component of membrane)	GO:0030246(carbohydrate binding)//GO:0005509(calcium ion binding)
ENSMUSG00000024774	5.57565	3.77257	96.1304	2.951e-06	0.000552219	up	67	559	728	2	5	5	3.68694	4.8382	5.20281	-0.878158	-0.113604	-0.585534	Ankrd22	protein_coding	52024	5430429D21Rik|D19Ertd675e	-	ankyrin repeat domain 22		GO:0005575(cellular_component)	GO:0003674(molecular_function)	GO:0008150(biological_process)
ENSMUSG00000027654	5.57334	-1.10441	9.29579	0.0171063	0.117098	up	4	4	13	0	0	0	-0.0942884	-1.38869	-0.26362	-2.48599	-2.48599	-2.48599	Fam83d	protein_coding	71878	2310007D09Rik|BB104611	-	family with sequence similarity 83, member D		GO:0005856(cytoskeleton)//GO:0005737(cytoplasm)//GO:0097431(mitotic spindle pole)	GO:0019901(protein kinase binding)//GO:0008017(microtubule binding)//GO:0019894(kinesin binding)	GO:0042176(regulation of protein catabolic process)//GO:0007067(mitotic nuclear division)//GO:1902808(positive regulation of cell cycle G1/S phase transition)//GO:1902480(protein localization to mitotic spindle)//GO:0051310(metaphase plate congression)//GO:0051301(cell division)//GO:0008283(cell proliferation)//GO:0001837(epithelial to mesenchymal transition)//GO:0016477(cell migration)//GO:00070…
ENSMUSG00000020857	5.56211	-1.1967	8.42297	0.0212344	0.132401	up	6	6	5	0	0	0	0.395996	-1.04806	-1.21682	-2.48599	-2.48599	-2.48599	Nme2	protein_coding	18103	NM23-H2|NM23B|nm23-M2	-	NME/NM23 nucleoside diphosphate kinase 2	mmu00230(Purine metabolism)//mmu00240(Pyrimidine metabolism)//mmu01100(Metabolic pathways)	GO:0043209(myelin sheath)//GO:0030027(lamellipodium)//GO:0071944(cell periphery)//GO:0048471(perinuclear region of cytoplasm)//GO:0042995(cell projection)//GO:0001726(ruffle)//GO:0005882(intermediate filament)//GO:0005739(mitochondrion)//GO:0070062(extracellular exosome)//GO:0031966(mitochondrial membrane)//GO:0005634(nucleus)//GO:0005737(cytoplasm)	GO:0046872(metal ion binding)//GO:0004673(protein histidine kinase activity)//GO:0005524(ATP binding)//GO:0019215(intermediate filament binding)//GO:0005504(fatty acid binding)//GO:0000166(nucleotide binding)//GO:0016301(kinase activity)//GO:0019899(enzyme binding)//GO:0004674(protein serine/threonine kinase activity)//GO:0008144(drug binding)//GO:0005515(protein binding)//GO:0004550(nucleoside d…	GO:0010976(positive regulation of neuron projection development)//GO:0006220(pyrimidine nucleotide metabolic process)//GO:0006165(nucleoside diphosphate phosphorylation)//GO:0016310(phosphorylation)//GO:0002762(negative regulation of myeloid leukocyte differentiation)//GO:0043066(negative regulation of apoptotic process)//GO:0030819(positive regulation of cAMP biosynthetic process)//GO:0009142(nu…
ENSMUSG00000002769	5.55973	-1.19788	6.63595	0.0349171	0.175924	up	6	1	10	0	0	0	0.395996	-2.12435	-0.552245	-2.48599	-2.48599	-2.48599	Gnmt	protein_coding	14711	-	-	glycine N-methyltransferase	mmu00260(Glycine, serine and threonine metabolism)	GO:0005737(cytoplasm)	GO:0008168(methyltransferase activity)//GO:0016594(glycine binding)//GO:0005542(folic acid binding)//GO:0016740(transferase activity)//GO:0017174(glycine N-methyltransferase activity)	GO:0005977(glycogen metabolic process)//GO:0006730(one-carbon metabolic process)//GO:0006555(methionine metabolic process)//GO:0046500(S-adenosylmethionine metabolic process)//GO:0006111(regulation of gluconeogenesis)//GO:0032259(methylation)//GO:0051289(protein homotetramerization)
ENSMUSG00000032094	5.5586	-0.977506	6.47968	0.0367854	0.180089	up	0	22	6	0	0	0	-2.48599	0.375466	-1.05716	-2.48599	-2.48599	-2.48599	Cd3d	protein_coding	12500	T3d	-	CD3 antigen, delta polypeptide	mmu04640(Hematopoietic cell lineage)//mmu04660(T cell receptor signaling pathway)//mmu05142(Chagas disease (American trypanosomiasis))//mmu05162(Measles)//mmu05166(HTLV-I infection)//mmu05340(Primary immunodeficiency)	GO:0042105(alpha-beta T cell receptor complex)//GO:0016020(membrane)//GO:0016021(integral component of membrane)//GO:0042101(T cell receptor complex)	GO:0046982(protein heterodimerization activity)//GO:0005515(protein binding)//GO:0004888(transmembrane signaling receptor activity)	GO:0042110(T cell activation)//GO:0006461(protein complex assembly)//GO:0045059(positive thymic T cell selection)//GO:0007166(cell surface receptor signaling pathway)
ENSMUSG00000031898	5.55625	-1.24837	6.81269	0.0331778	0.171842	up	7	6	2	0	0	0	0.590155	-1.04806	-1.84067	-2.48599	-2.48599	-2.48599	Dpep3	protein_coding	71854	1700018F16Rik|AI507039|MBD-3|MLZ-136	-	dipeptidase 3		GO:0016020(membrane)//GO:0031225(anchored component of membrane)	GO:0008237(metallopeptidase activity)//GO:0008233(peptidase activity)//GO:0016805(dipeptidase activity)//GO:0008235(metalloexopeptidase activity)//GO:0008239(dipeptidyl-peptidase activity)//GO:0046872(metal ion binding)//GO:0005515(protein binding)//GO:0016787(hydrolase activity)	GO:0006508(proteolysis)//GO:0051321(meiotic cell cycle)
ENSMUSG00000022491	5.55436	-0.979418	7.1231	0.030384	0.164556	up	0	12	16	0	0	0	-2.48599	-0.342391	-0.0232227	-2.48599	-2.48599	-2.48599	Glycam1	protein_coding	14663	MC26|Sgp50|glyCAM-1	-	glycosylation dependent cell adhesion molecule 1	mmu04514(Cell adhesion molecules (CAMs))	GO:0016020(membrane)//GO:0005886(plasma membrane)//GO:0005576(extracellular region)	GO:0050839(cell adhesion molecule binding)//GO:0043199(sulfate binding)	GO:0007155(cell adhesion)
ENSMUSG00000012519	5.54501	2.77693	58.8117	2.39476e-05	0.0016209	up	42	352	242	0	3	3	3.02502	4.17621	3.62786	-2.48599	-0.675843	-1.08546	Mlkl	protein_coding	74568	9130019I15Rik	-	mixed lineage kinase domain-like	mmu04668(TNF signaling pathway)	GO:0016020(membrane)//GO:0005886(plasma membrane)//GO:0005737(cytoplasm)	GO:0004672(protein kinase activity)//GO:0000166(nucleotide binding)//GO:0005524(ATP binding)//GO:0019901(protein kinase binding)//GO:0032403(protein complex binding)	GO:0006468(protein phosphorylation)//GO:0012501(programmed cell death)//GO:0070266(necroptotic process)//GO:0070207(protein homotrimerization)
ENSMUSG00000038422	5.50923	-1.00887	6.59275	0.0355043	0.177254	up	0	20	7	0	0	0	-2.48599	0.257679	-0.91343	-2.48599	-2.48599	-2.48599	Hdhd3	protein_coding	72748	2810435D12Rik	-	haloacid dehalogenase-like hydrolase domain containing 3		GO:0005739(mitochondrion)	GO:0016787(hydrolase activity)	GO:0008152(metabolic process)
ENSMUSG00000079852	5.50617	-1.01024	7.05505	0.0309698	0.165972	up	0	13	14	0	0	0	-2.48599	-0.252251	-0.178958	-2.48599	-2.48599	-2.48599	Klra4	protein_coding	16635	Chok|Klra32|Klra33|Ly-49d|Ly49d|ly49r<129>	-	killer cell lectin-like receptor, subfamily A, member 4	mmu04650(Natural killer cell mediated cytotoxicity)//mmu05144(Malaria)	GO:0016020(membrane)//GO:0009897(external side of plasma membrane)//GO:0016021(integral component of membrane)	GO:0030246(carbohydrate binding)	GO:0007155(cell adhesion)
ENSMUSG00000028071	5.50341	1.25465	25.9704	0.000557135	0.0125158	up	37	83	37	0	0	2	2.84642	2.13726	1.02948	-2.48599	-2.48599	-1.42019	Sh2d2a	protein_coding	27371	Lad|Ribp|Tsad	-	SH2 domain containing 2A	mmu04370(VEGF signaling pathway)	GO:0016020(membrane)//GO:0005886(plasma membrane)//GO:0005737(cytoplasm)	GO:0017124(SH3 domain binding)//GO:0005515(protein binding)//GO:0005070(SH3/SH2 adaptor activity)	GO:0008283(cell proliferation)
ENSMUSG00000050966	5.48778	1.46999	27.875	0.000433063	0.0105165	up	8	128	116	1	1	0	0.761257	2.7415	2.58943	-1.4688	-1.60974	-2.48599	Lin28a	protein_coding	83557	AL024421|ENSMUSG00000070700|Gm10299|Lin-28|Lin28|Tex17|lin-28A	-	lin-28 homolog A (C. elegans)		GO:0000932(cytoplasmic mRNA processing body)//GO:0005730(nucleolus)//GO:0005634(nucleus)//GO:0005737(cytoplasm)//GO:0010494(cytoplasmic stress granule)	GO:0003676(nucleic acid binding)//GO:0008270(zinc ion binding)//GO:0003723(RNA binding)//GO:0035198(miRNA binding)//GO:0003729(mRNA binding)//GO:0031369(translation initiation factor binding)//GO:0046872(metal ion binding)//GO:0003677(DNA binding)	GO:0060964(regulation of gene silencing by miRNA)//GO:0010586(miRNA metabolic process)//GO:0010587(miRNA catabolic process)//GO:0007281(germ cell development)//GO:0048863(stem cell differentiation)//GO:0045686(negative regulation of glial cell differentiation)//GO:0031054(pre-miRNA processing)//GO:1901724(positive regulation of cell proliferation involved in kidney development)//GO:0031123(RNA 3'…
ENSMUSG00000035042	5.47416	6.54825	66.4378	1.63497e-05	0.00135456	up	280	4879	4862	28	36	21	5.73484	7.95587	7.9364	2.405	2.47199	1.15555	Ccl5	protein_coding	20304	MuRantes|RANTES|SISd|Scya5|TCP228	-	chemokine (C-C motif) ligand 5	mmu04060(Cytokine-cytokine receptor interaction)//mmu04062(Chemokine signaling pathway)//mmu04620(Toll-like receptor signaling pathway)//mmu04621(NOD-like receptor signaling pathway)//mmu04623(Cytosolic DNA-sensing pathway)//mmu04668(TNF signaling pathway)//mmu05020(Prion diseases)//mmu05142(Chagas disease (American trypanosomiasis))//mmu05164(Influenza A)//mmu05168(Herpes simplex infection)//mmu…	GO:0005576(extracellular region)//GO:0005615(extracellular space)//GO:0005737(cytoplasm)	GO:0005125(cytokine activity)//GO:0008009(chemokine activity)//GO:0042803(protein homodimerization activity)//GO:0004672(protein kinase activity)//GO:0008201(heparin binding)//GO:0030298(receptor signaling protein tyrosine kinase activator activity)//GO:0031729(CCR4 chemokine receptor binding)//GO:0046817(chemokine receptor antagonist activity)//GO:0031726(CCR1 chemokine receptor binding)//GO:001…	GO:0006874(cellular calcium ion homeostasis)//GO:0048245(eosinophil chemotaxis)//GO:0010628(positive regulation of gene expression)//GO:0045785(positive regulation of cell adhesion)//GO:0050796(regulation of insulin secretion)//GO:0031622(positive regulation of fever generation)//GO:0051262(protein tetramerization)//GO:0050863(regulation of T cell activation)//GO:0048661(positive regulation of sm…
ENSMUSG00000029859	5.45714	-1.04147	6.84909	0.0328335	0.170837	up	0	16	10	0	0	0	-2.48599	-0.0113797	-0.552245	-2.48599	-2.48599	-2.48599	Epha1	protein_coding	13835	5730453L17Rik|AL033318|Eph|Esk	-	Eph receptor A1	mmu04360(Axon guidance)	GO:0016020(membrane)//GO:0005886(plasma membrane)//GO:0005887(integral component of plasma membrane)//GO:0016021(integral component of membrane)	GO:0004713(protein tyrosine kinase activity)//GO:0019901(protein kinase binding)//GO:0004672(protein kinase activity)//GO:0004714(transmembrane receptor protein tyrosine kinase activity)//GO:0000166(nucleotide binding)//GO:0016301(kinase activity)//GO:0005005(transmembrane-ephrin receptor activity)//GO:0005003(ephrin receptor activity)//GO:0005524(ATP binding)//GO:0016740(transferase activity)	GO:0008284(positive regulation of cell proliferation)//GO:0001954(positive regulation of cell-matrix adhesion)//GO:0007169(transmembrane receptor protein tyrosine kinase signaling pathway)//GO:0048013(ephrin receptor signaling pathway)//GO:0045766(positive regulation of angiogenesis)//GO:0030336(negative regulation of cell migration)//GO:0016310(phosphorylation)//GO:0006468(protein phosphorylatio…
ENSMUSG00000044562	5.4528	4.2825	82.5073	6.65691e-06	0.000860852	up	72	1103	828	4	6	9	3.78938	5.81427	5.38766	-0.136662	0.10223	0.0795981	Rasip1	protein_coding	69903	1110025D03Rik|2610025P08Rik|AI853551|Rain	-	Ras interacting protein 1		GO:0048471(perinuclear region of cytoplasm)//GO:0005794(Golgi apparatus)//GO:0005737(cytoplasm)	GO:0017016(Ras GTPase binding)//GO:0005515(protein binding)	GO:0008284(positive regulation of cell proliferation)//GO:0010507(negative regulation of autophagy)//GO:0001570(vasculogenesis)//GO:0048754(branching morphogenesis of an epithelial tube)//GO:0001525(angiogenesis)//GO:0043087(regulation of GTPase activity)//GO:0007165(signal transduction)
ENSMUSG00000035783	5.44731	3.99414	48.2737	5.90994e-05	0.00268858	up	77	805	707	0	3	14	3.88504	5.36159	5.16079	-2.48599	-0.675843	0.627256	Acta2	protein_coding	11475	0610041G09Rik|Actvs|SMalphaA|a-SMA|alphaSMA	-	actin, alpha 2, smooth muscle, aorta	mmu04270(Vascular smooth muscle contraction)	GO:0070062(extracellular exosome)//GO:0015629(actin cytoskeleton)//GO:0005856(cytoskeleton)//GO:0030485(smooth muscle contractile fiber)//GO:0005615(extracellular space)//GO:0005737(cytoplasm)	GO:0005524(ATP binding)//GO:0000166(nucleotide binding)//GO:0005515(protein binding)//GO:0019901(protein kinase binding)	GO:0006936(muscle contraction)//GO:0014829(vascular smooth muscle contraction)//GO:0008217(regulation of blood pressure)
ENSMUSG00000031722	5.44402	7.34761	61.4669	2.24614e-05	0.00157388	up	362	9974	7476	44	41	79	6.10431	8.98693	8.55675	3.03928	2.65394	2.97954	Hp	protein_coding	15439	HP-1|preHP2	-	haptoglobin		GO:0070062(extracellular exosome)//GO:0005576(extracellular region)//GO:0031838(haptoglobin-hemoglobin complex)//GO:0005794(Golgi apparatus)//GO:0005783(endoplasmic reticulum)//GO:0072562(blood microparticle)//GO:0005615(extracellular space)	GO:0016209(antioxidant activity)//GO:0030492(hemoglobin binding)//GO:0004252(serine-type endopeptidase activity)//GO:0042803(protein homodimerization activity)	GO:0051354(negative regulation of oxidoreductase activity)//GO:0006953(acute-phase response)//GO:0002376(immune system process)//GO:0010942(positive regulation of cell death)//GO:0001889(liver development)//GO:0007219(Notch signaling pathway)//GO:0042542(response to hydrogen peroxide)//GO:0006508(proteolysis)//GO:2000296(negative regulation of hydrogen peroxide catabolic process)//GO:0042742(defe…
ENSMUSG00000045551	5.43468	6.23385	195.394	1.29641e-07	0.000190019	up	475	3556	3336	21	26	26	6.49535	7.49993	7.39345	2.00608	2.02025	1.44126	Fpr1	protein_coding	14293	FPR|LXA4R|fMLF-R	-	formyl peptide receptor 1	mmu04015(Rap1 signaling pathway)//mmu04080(Neuroactive ligand-receptor interaction)//mmu05150(Staphylococcus aureus infection)	GO:0016020(membrane)//GO:0005886(plasma membrane)//GO:0016021(integral component of membrane)	GO:0004871(signal transducer activity)//GO:0004982(N-formyl peptide receptor activity)//GO:0004930(G-protein coupled receptor activity)//GO:0050786(RAGE receptor binding)	GO:0007165(signal transduction)//GO:0007186(G-protein coupled receptor signaling pathway)//GO:0007200(phospholipase C-activating G-protein coupled receptor signaling pathway)//GO:0006935(chemotaxis)
ENSMUSG00000051490	5.42571	0.632024	20.6673	0.00121237	0.0215945	up	8	38	75	0	1	0	0.761257	1.07786	1.98347	-2.48599	-1.60974	-2.48599	Foxd4	protein_coding	14237	FREAC5|Fkh2	-	forkhead box D4		GO:0005634(nucleus)	GO:0000981(RNA polymerase II transcription factor activity, sequence-specific DNA binding)//GO:0003677(DNA binding)//GO:0043565(sequence-specific DNA binding)//GO:0003700(transcription factor activity, sequence-specific DNA binding)	GO:0006351(transcription, DNA-templated)//GO:0006355(regulation of transcription, DNA-templated)
ENSMUSG00000052435	5.42527	0.663475	19.7064	0.00142237	0.0237899	up	8	78	38	1	0	0	0.761257	2.05137	1.06463	-1.4688	-2.48599	-2.48599	Cebpe	protein_coding	110794	C/EBPe|CRP1|Gm294	-	CCAAT/enhancer binding protein (C/EBP), epsilon	mmu05202(Transcriptional misregulation in cancer)	GO:0005654(nucleoplasm)//GO:0005634(nucleus)	GO:0046982(protein heterodimerization activity)//GO:0042803(protein homodimerization activity)//GO:0043565(sequence-specific DNA binding)//GO:0000978(RNA polymerase II core promoter proximal region sequence-specific DNA binding)//GO:0003700(transcription factor activity, sequence-specific DNA binding)//GO:0001077(transcriptional activator activity, RNA polymerase II core promoter proximal region …	GO:0010628(positive regulation of gene expression)//GO:0006351(transcription, DNA-templated)//GO:0006909(phagocytosis)//GO:0030225(macrophage differentiation)//GO:0045944(positive regulation of transcription from RNA polymerase II promoter)//GO:0042089(cytokine biosynthetic process)//GO:0006355(regulation of transcription, DNA-templated)//GO:0042742(defense response to bacterium)
ENSMUSG00000036067	5.41827	5.29827	62.9013	2.04481e-05	0.00152698	up	93	2064	2088	9	12	19	4.15441	6.71614	6.71836	0.866727	0.976995	1.02327	Slc2a6	protein_coding	227659	A330096C23|F630103L12Rik|Glut6|Glut9	-	solute carrier family 2 (facilitated glucose transporter), member 6		GO:0005887(integral component of plasma membrane)	GO:0005351(sugar:proton symporter activity)//GO:0005355(glucose transmembrane transporter activity)	GO:0035428(hexose transmembrane transport)//GO:0046323(glucose import)
ENSMUSG00000005681	5.39156	-1.32354	6.67477	0.0344451	0.174907	up	6	6	2	0	0	0	0.395996	-1.04806	-1.84067	-2.48599	-2.48599	-2.48599	Apoa2	protein_coding	11807	Alp-2|Apo-AII|ApoA-II|ApoAII|Apoa-2|Hdl-1	-	apolipoprotein A-II	mmu03320(PPAR signaling pathway)	GO:0070062(extracellular exosome)//GO:0005576(extracellular region)//GO:0042627(chylomicron)//GO:0034361(very-low-density lipoprotein particle)//GO:0034364(high-density lipoprotein particle)//GO:0034366(spherical high-density lipoprotein particle)//GO:0072562(blood microparticle)//GO:0005615(extracellular space)	GO:0055102(lipase inhibitor activity)//GO:0015485(cholesterol binding)//GO:0031210(phosphatidylcholine binding)//GO:0034190(apolipoprotein receptor binding)//GO:0005319(lipid transporter activity)//GO:0042803(protein homodimerization activity)//GO:0060228(phosphatidylcholine-sterol O-acyltransferase activator activity)//GO:0017127(cholesterol transporter activity)//GO:0046982(protein heterodimeri…	GO:0009395(phospholipid catabolic process)//GO:0034374(low-density lipoprotein particle remodeling)//GO:0010903(negative regulation of very-low-density lipoprotein particle remodeling)//GO:0032375(negative regulation of cholesterol transport)//GO:0034380(high-density lipoprotein particle assembly)//GO:0060621(negative regulation of cholesterol import)//GO:0050995(negative regulation of lipid cata…
ENSMUSG00000017002	5.38385	7.16027	63.0801	2.02127e-05	0.00152698	up	339	8283	6942	46	42	56	6.00986	8.71901	8.44988	3.10205	2.68773	2.49646	Slpi	protein_coding	20568	-	-	secretory leukocyte peptidase inhibitor		GO:0031012(extracellular matrix)//GO:0070062(extracellular exosome)//GO:0005576(extracellular region)//GO:0005615(extracellular space)	GO:0030414(peptidase inhibitor activity)//GO:0019899(enzyme binding)//GO:0004867(serine-type endopeptidase inhibitor activity)//GO:0004866(endopeptidase inhibitor activity)	GO:0045071(negative regulation of viral genome replication)//GO:0002376(immune system process)//GO:0045087(innate immune response)//GO:0010466(negative regulation of peptidase activity)//GO:0019731(antibacterial humoral response)//GO:0032496(response to lipopolysaccharide)//GO:0032091(negative regulation of protein binding)//GO:0006955(immune response)//GO:0010951(negative regulation of endopepti…
ENSMUSG00000027398	5.36708	11.0824	84.3312	5.61556e-06	0.000804695	up	8870	138015	79448	607	652	1020	10.7156	12.777	11.9658	6.79605	6.60626	6.63967	Il1b	protein_coding	16176	IL-1beta|Il-1b	-	interleukin 1 beta	mmu04010(MAPK signaling pathway)//mmu04060(Cytokine-cytokine receptor interaction)//mmu04064(NF-kappa B signaling pathway)//mmu04210(Apoptosis)//mmu04380(Osteoclast differentiation)//mmu04620(Toll-like receptor signaling pathway)//mmu04621(NOD-like receptor signaling pathway)//mmu04623(Cytosolic DNA-sensing pathway)//mmu04640(Hematopoietic cell lineage)//mmu04668(TNF signaling pathway)//mmu04750(…	GO:0005764(lysosome)//GO:0005576(extracellular region)//GO:0031982(vesicle)//GO:0031410(cytoplasmic vesicle)//GO:0005615(extracellular space)//GO:0005737(cytoplasm)//GO:0030141(secretory granule)	GO:0005102(receptor binding)//GO:0005149(interleukin-1 receptor binding)//GO:0019904(protein domain specific binding)//GO:0005125(cytokine activity)	GO:0043123(positive regulation of I-kappaB kinase/NF-kappaB signaling)//GO:0033092(positive regulation of immature T cell proliferation in thymus)//GO:0043407(negative regulation of MAP kinase activity)//GO:0032755(positive regulation of interleukin-6 production)//GO:0097192(extrinsic apoptotic signaling pathway in absence of ligand)//GO:0006955(immune response)//GO:0050995(negative regulation of…
ENSMUSG00000032776	5.35896	3.57704	90.1062	3.87989e-06	0.000649617	up	111	470	461	2	1	10	4.40732	4.58972	4.54769	-0.878158	-1.60974	0.207023	Mctp2	protein_coding	244049	Gm489	-	multiple C2 domains, transmembrane 2		GO:0005783(endoplasmic reticulum)//GO:0005654(nucleoplasm)//GO:0016021(integral component of membrane)//GO:0005737(cytoplasm)//GO:0016020(membrane)	GO:0005509(calcium ion binding)	GO:0007275(multicellular organism development)//GO:0008150(biological_process)
ENSMUSG00000022657	5.35677	-1.25559	6.56111	0.0356076	0.177547	up	4	12	1	0	0	0	-0.0942884	-0.342391	-2.12754	-2.48599	-2.48599	-2.48599	Cd96	protein_coding	84544	1700109I12Rik|Tactile	-	CD96 antigen		GO:0005912(adherens junction)//GO:0016021(integral component of membrane)//GO:0005737(cytoplasm)//GO:0016020(membrane)	GO:0005515(protein binding)	GO:0002728(negative regulation of natural killer cell cytokine production)//GO:0032689(negative regulation of interferon-gamma production)//GO:0007155(cell adhesion)//GO:0032496(response to lipopolysaccharide)//GO:0007160(cell-matrix adhesion)//GO:0002534(cytokine production involved in inflammatory response)
ENSMUSG00000029564	5.35412	-1.25677	8.91423	0.0187718	0.123484	up	4	7	6	0	0	0	-0.0942884	-0.90382	-1.05716	-2.48599	-2.48599	-2.48599	4930519G04Rik	protein_coding	67593	1700014B12Rik	-	RIKEN cDNA 4930519G04 gene		GO:0005575(cellular_component)	GO:0003674(molecular_function)	GO:0008150(biological_process)
ENSMUSG00000058427	5.33837	11.1418	78.3288	8.00858e-06	0.000957778	up	8530	138848	90363	691	738	929	10.6592	12.7856	12.1515	6.98276	6.7847	6.50511	Cxcl2	protein_coding	20310	CINC-2a|GROb|Gro2|MIP-2|MIP-2a|Mgsa-b|Mip2|Scyb|Scyb2	-	chemokine (C-X-C motif) ligand 2	mmu04060(Cytokine-cytokine receptor interaction)//mmu04062(Chemokine signaling pathway)//mmu04064(NF-kappa B signaling pathway)//mmu04621(NOD-like receptor signaling pathway)//mmu04668(TNF signaling pathway)//mmu05132(Salmonella infection)//mmu05134(Legionellosis)	GO:0005576(extracellular region)//GO:0005615(extracellular space)	GO:0045236(CXCR chemokine receptor binding)//GO:0008009(chemokine activity)//GO:0005125(cytokine activity)	GO:0090023(positive regulation of neutrophil chemotaxis)//GO:0042127(regulation of cell proliferation)//GO:0007204(positive regulation of cytosolic calcium ion concentration)//GO:0006954(inflammatory response)//GO:0030595(leukocyte chemotaxis)//GO:0032496(response to lipopolysaccharide)//GO:0002237(response to molecule of bacterial origin)//GO:0070997(neuron death)//GO:0070098(chemokine-mediated …
ENSMUSG00000053121	5.32767	-1.3697	6.60819	0.0350803	0.176007	up	6	4	3	0	0	0	0.395996	-1.38869	-1.60148	-2.48599	-2.48599	-2.48599	Gm5129	protein_coding	332993	EG332993|ENSMUSG00000053121	-	predicted gene 5129
ENSMUSG00000054905	5.3271	-1.36996	6.60844	0.0350777	0.176007	up	6	3	4	0	0	0	0.395996	-1.59484	-1.39637	-2.48599	-2.48599	-2.48599	Stfa3	protein_coding	20863	Stf3	-	stefin A3		GO:0005575(cellular_component)	GO:0003674(molecular_function)	GO:0008150(biological_process)
ENSMUSG00000068587	5.30056	3.25046	102.412	2.12886e-06	0.000475057	up	95	398	312	1	5	4	4.1848	4.35176	3.98972	-1.4688	-0.113604	-0.813949	Mgam	protein_coding	232714	6030407P20Rik|MGA	-	maltase-glucoamylase	mmu00052(Galactose metabolism)//mmu00500(Starch and sucrose metabolism)//mmu01100(Metabolic pathways)//mmu04973(Carbohydrate digestion and absorption)	GO:0070062(extracellular exosome)	GO:0004558(alpha-1,4-glucosidase activity)//GO:0032450(maltose alpha-glucosidase activity)//GO:0004339(glucan 1,4-alpha-glucosidase activity)//GO:0016160(amylase activity)
ENSMUSG00000051998	5.29466	-1.14208	6.18044	0.0399741	0.188282	up	0	17	6	0	0	0	-2.48599	0.0607334	-1.05716	-2.48599	-2.48599	-2.48599	Lax1	protein_coding	240754	A530029E09|E430019B13Rik	-	lymphocyte transmembrane adaptor 1		GO:0016020(membrane)//GO:0005886(plasma membrane)//GO:0005794(Golgi apparatus)//GO:0016021(integral component of membrane)//GO:0005737(cytoplasm)	GO:0019901(protein kinase binding)//GO:0042169(SH2 domain binding)	GO:0050868(negative regulation of T cell activation)//GO:0002376(immune system process)//GO:0051249(regulation of lymphocyte activation)//GO:0050851(antigen receptor-mediated signaling pathway)//GO:0048305(immunoglobulin secretion)//GO:0000188(inactivation of MAPK activity)//GO:0046649(lymphocyte activation)//GO:0002250(adaptive immune response)//GO:0006955(immune response)//GO:0035556(intracellu…
ENSMUSG00000021125	5.29422	6.49743	115.161	1.61365e-06	0.000420767	up	448	4892	3818	21	43	33	6.4111	7.95971	7.58795	2.00608	2.72075	1.76496	Arg2	protein_coding	11847	AII|AU022422	-	arginase type II	mmu00220(Arginine biosynthesis)//mmu00330(Arginine and proline metabolism)//mmu01100(Metabolic pathways)//mmu01230(Biosynthesis of amino acids)//mmu05146(Amoebiasis)	GO:0005739(mitochondrion)	GO:0016813(hydrolase activity, acting on carbon-nitrogen (but not peptide) bonds, in linear amidines)//GO:0050998(nitric-oxide synthase binding)//GO:0046872(metal ion binding)//GO:0016787(hydrolase activity)//GO:0004053(arginase activity)	GO:0019547(arginine catabolic process to ornithine)//GO:0051001(negative regulation of nitric-oxide synthase activity)//GO:0006525(arginine metabolic process)//GO:0006941(striated muscle contraction)//GO:0045988(negative regulation of striated muscle contraction)//GO:0010963(regulation of L-arginine import)//GO:0000050(urea cycle)
ENSMUSG00000097078	5.29215	-1.14313	6.60123	0.0351916	0.176302	up	0	12	11	0	0	0	-2.48599	-0.342391	-0.449486	-2.48599	-2.48599	-2.48599	Gm26566	protein_coding	107181356	-	-	predicted gene, 26566
ENSMUSG00000073802	5.29119	-1.29888	8.4622	0.0210231	0.131853	up	4	5	7	0	0	0	-0.0942884	-1.20835	-0.91343	-2.48599	-2.48599	-2.48599	Cdkn2b	protein_coding	12579	AV083695|INK4b|MTS2|p15|p15(INK4b)|p15INK4b	-	cyclin-dependent kinase inhibitor 2B (p15, inhibits CDK4)	mmu04068(FoxO signaling pathway)//mmu04110(Cell cycle)//mmu04350(TGF-beta signaling pathway)//mmu05166(HTLV-I infection)//mmu05200(Pathways in cancer)//mmu05203(Viral carcinogenesis)//mmu05222(Small cell lung cancer)	GO:0005654(nucleoplasm)//GO:0005634(nucleus)//GO:0005737(cytoplasm)	GO:0019901(protein kinase binding)//GO:0004861(cyclin-dependent protein serine/threonine kinase inhibitor activity)	GO:0031670(cellular response to nutrient)//GO:0030511(positive regulation of transforming growth factor beta receptor signaling pathway)//GO:2000134(negative regulation of G1/S transition of mitotic cell cycle)//GO:0007050(cell cycle arrest)//GO:0042326(negative regulation of phosphorylation)//GO:0031668(cellular response to extracellular stimulus)//GO:0007049(cell cycle)//GO:0000079(regulation o…
ENSMUSG00000026639	5.28017	4.56483	75.5269	9.62803e-06	0.00104536	up	91	1296	1046	3	9	15	4.12336	6.04622	5.72356	-0.460287	0.604922	0.715634	Lamb3	protein_coding	16780	-	-	laminin, beta 3	mmu04151(PI3K-Akt signaling pathway)//mmu04510(Focal adhesion)//mmu04512(ECM-receptor interaction)//mmu05145(Toxoplasmosis)//mmu05146(Amoebiasis)//mmu05200(Pathways in cancer)//mmu05222(Small cell lung cancer)	GO:0005578(proteinaceous extracellular matrix)//GO:0005604(basement membrane)//GO:0005576(extracellular region)//GO:0005610(laminin-5 complex)	GO:0032403(protein complex binding)	GO:0050873(brown fat cell differentiation)//GO:0007155(cell adhesion)
ENSMUSG00000030427	5.27484	4.97518	100.036	2.94874e-06	0.000552219	up	179	1532	1386	3	15	18	5.0921	6.28697	6.12841	-0.460287	1.27252	0.952293	Lilra6	protein_coding	18726	7M1|Pira3	-	leukocyte immunoglobulin-like receptor, subfamily A (with TM domain), member 6	mmu04380(Osteoclast differentiation)	GO:0005575(cellular_component)	GO:0003674(molecular_function)	GO:0008150(biological_process)
ENSMUSG00000000409	5.25721	0.558943	14.7896	0.00359483	0.044188	up	3	81	36	1	0	0	-0.42048	2.10352	0.993453	-1.4688	-2.48599	-2.48599	Lck	protein_coding	16818	Hck-3|Lsk|Lskt|p56<lck>|p56Lck	-	lymphocyte protein tyrosine kinase	mmu04064(NF-kappa B signaling pathway)//mmu04380(Osteoclast differentiation)//mmu04650(Natural killer cell mediated cytotoxicity)//mmu04660(T cell receptor signaling pathway)//mmu05166(HTLV-I infection)//mmu05340(Primary immunodeficiency)	GO:0001772(immunological synapse)//GO:0030139(endocytic vesicle)//GO:0005886(plasma membrane)//GO:0070062(extracellular exosome)//GO:0016020(membrane)//GO:0045121(membrane raft)//GO:0005737(cytoplasm)//GO:0031234(extrinsic component of cytoplasmic side of plasma membrane)//GO:0000242(pericentriolar material)//GO:0005911(cell-cell junction)	GO:0004713(protein tyrosine kinase activity)//GO:0003823(antigen binding)//GO:0004672(protein kinase activity)//GO:0016301(kinase activity)//GO:0001948(glycoprotein binding)//GO:0042610(CD8 receptor binding)//GO:0042802(identical protein binding)//GO:0004722(protein serine/threonine phosphatase activity)//GO:0042169(SH2 domain binding)//GO:0005524(ATP binding)//GO:0016740(transferase activity)//G…	GO:0042523(positive regulation of tyrosine phosphorylation of Stat5 protein)//GO:0007169(transmembrane receptor protein tyrosine kinase signaling pathway)//GO:0016310(phosphorylation)//GO:0010628(positive regulation of gene expression)//GO:0030217(T cell differentiation)//GO:0045589(regulation of regulatory T cell differentiation)//GO:0007166(cell surface receptor signaling pathway)//GO:0070474(p…
ENSMUSG00000024011	5.24603	4.09928	84.8062	5.48407e-06	0.000796551	up	93	997	586	4	3	13	4.15441	5.66899	4.89147	-0.136662	-0.675843	0.533109	Pi16	protein_coding	74116	1200009H11Rik|Cripi|PI-16	-	peptidase inhibitor 16		GO:0016020(membrane)//GO:0016021(integral component of membrane)//GO:0070062(extracellular exosome)//GO:0005576(extracellular region)//GO:0005615(extracellular space)	GO:0030414(peptidase inhibitor activity)	GO:0061052(negative regulation of cell growth involved in cardiac muscle cell development)//GO:0010466(negative regulation of peptidase activity)
ENSMUSG00000058755	5.2402	8.40452	59.0692	2.63951e-05	0.00173641	up	823	22585	13372	83	127	186	7.28711	10.1658	9.39532	3.9401	4.2571	4.19601	Osm	protein_coding	18413	OncoM	-	oncostatin M	mmu04060(Cytokine-cytokine receptor interaction)//mmu04151(PI3K-Akt signaling pathway)//mmu04630(Jak-STAT signaling pathway)	GO:0005576(extracellular region)//GO:0005615(extracellular space)	GO:0005147(oncostatin-M receptor binding)//GO:0008083(growth factor activity)//GO:0005125(cytokine activity)	GO:0008284(positive regulation of cell proliferation)//GO:0009408(response to heat)//GO:0038165(oncostatin-M-mediated signaling pathway)//GO:0046888(negative regulation of hormone secretion)//GO:0007422(peripheral nervous system development)//GO:0050731(positive regulation of peptidyl-tyrosine phosphorylation)//GO:0040008(regulation of growth)//GO:0033138(positive regulation of peptidyl-serine ph…
ENSMUSG00000021070	5.23632	-1.17744	5.70688	0.0464735	0.203863	up	0	18	4	0	0	0	-2.48599	0.129413	-1.39637	-2.48599	-2.48599	-2.48599	Bdkrb2	protein_coding	12062	B(2)|B2|B2R|BK-2|BK2|BK2R|BKR2|BRB2	-	bradykinin receptor, beta 2	mmu04020(Calcium signaling pathway)//mmu04022(cGMP-PKG signaling pathway)//mmu04071(Sphingolipid signaling pathway)//mmu04080(Neuroactive ligand-receptor interaction)//mmu04610(Complement and coagulation cascades)//mmu04750(Inflammatory mediator regulation of TRP channels)//mmu04810(Regulation of actin cytoskeleton)//mmu04961(Endocrine and other factor-regulated calcium reabsorption)//mmu05142(Ch…	GO:0005768(endosome)//GO:0005886(plasma membrane)//GO:0016021(integral component of membrane)//GO:0016020(membrane)	GO:0031698(beta-2 adrenergic receptor binding)//GO:0002020(protease binding)//GO:0004871(signal transducer activity)//GO:0046982(protein heterodimerization activity)//GO:0031702(type 1 angiotensin receptor binding)//GO:0004930(G-protein coupled receptor activity)//GO:0004947(bradykinin receptor activity)	GO:0042310(vasoconstriction)//GO:1902219(negative regulation of intrinsic apoptotic signaling pathway in response to osmotic stress)//GO:0009651(response to salt stress)//GO:0042311(vasodilation)//GO:0050482(arachidonic acid secretion)//GO:0007204(positive regulation of cytosolic calcium ion concentration)//GO:0006939(smooth muscle contraction)//GO:0033137(negative regulation of peptidyl-serine p…
ENSMUSG00000059657	5.23268	5.87267	200.662	1.09226e-07	0.000190019	up	761	1780	2111	22	13	32	7.17425	6.50297	6.73414	2.07027	1.08237	1.72293	Stfa2l1	protein_coding	268885	-	-	stefin A2 like 1		GO:0005575(cellular_component)	GO:0003674(molecular_function)	GO:0008150(biological_process)
ENSMUSG00000092243	5.23267	-1.17893	6.48011	0.0364672	0.179541	up	0	11	11	0	0	0	-2.48599	-0.438541	-0.449486	-2.48599	-2.48599	-2.48599	Gm7030	protein_coding	630294	EG630294|H2-t9	-	predicted gene 7030	mmu04144(Endocytosis)//mmu04145(Phagosome)//mmu04514(Cell adhesion molecules (CAMs))//mmu04612(Antigen processing and presentation)//mmu04940(Type I diabetes mellitus)//mmu05166(HTLV-I infection)//mmu05168(Herpes simplex infection)//mmu05169(Epstein-Barr virus infection)//mmu05203(Viral carcinogenesis)//mmu05320(Autoimmune thyroid disease)//mmu05330(Allograft rejection)//mmu05332(Graft-versus-hos…	GO:0005886(plasma membrane)	GO:0003823(antigen binding)	GO:0019882(antigen processing and presentation)
ENSMUSG00000037686	5.21902	1.62526	55.9866	2.79239e-05	0.00176301	up	32	91	115	1	1	1	2.64255	2.26486	2.57731	-1.4688	-1.60974	-1.85683	Aspg	protein_coding	104816	A530050D06Rik|AI429460|Gm690	-	asparaginase			GO:0004622(lysophospholipase activity)//GO:0016787(hydrolase activity)//GO:0003847(1-alkyl-2-acetylglycerophosphocholine esterase activity)//GO:0004067(asparaginase activity)	GO:0006528(asparagine metabolic process)//GO:0006629(lipid metabolic process)//GO:0006520(cellular amino acid metabolic process)//GO:0016042(lipid catabolic process)//GO:0006644(phospholipid metabolic process)
ENSMUSG00000032515	5.21632	8.1345	48.4726	5.81498e-05	0.00267321	up	495	17585	12923	89	102	130	6.55474	9.80481	9.34606	4.03966	3.94414	3.68526	Csrnp1	protein_coding	215418	4931429D10Rik|Axud1|CSRNP-1|URAX1|taip-3	-	cysteine-serine-rich nuclear protein 1		GO:0005634(nucleus)	GO:0043565(sequence-specific DNA binding)//GO:0003700(transcription factor activity, sequence-specific DNA binding)//GO:0003677(DNA binding)//GO:0001228(transcriptional activator activity, RNA polymerase II transcription regulatory region sequence-specific binding)	GO:0048008(platelet-derived growth factor receptor signaling pathway)//GO:0060021(palate development)//GO:0048705(skeletal system morphogenesis)//GO:0009791(post-embryonic development)//GO:0006351(transcription, DNA-templated)//GO:0045944(positive regulation of transcription from RNA polymerase II promoter)//GO:0006915(apoptotic process)//GO:0006355(regulation of transcription, DNA-templated)//GO…
ENSMUSG00000030109	5.21035	0.398928	18.2177	0.00184244	0.028703	up	4	55	44	0	0	1	-0.0942884	1.57308	1.25925	-2.48599	-2.48599	-1.85683	Slc6a12	protein_coding	14411	BGT1|GAT2|Gabt2	-	solute carrier family 6 (neurotransmitter transporter, betaine/GABA), member 12		GO:0043005(neuron projection)//GO:0016020(membrane)//GO:0016021(integral component of membrane)//GO:0005887(integral component of plasma membrane)	GO:0005328(neurotransmitter:sodium symporter activity)//GO:0005332(gamma-aminobutyric acid:sodium symporter activity)//GO:0015293(symporter activity)	GO:0006810(transport)//GO:0015812(gamma-aminobutyric acid transport)//GO:0006836(neurotransmitter transport)//GO:0009992(cellular water homeostasis)//GO:0007268(chemical synaptic transmission)
ENSMUSG00000067206	5.20575	0.389265	18.9347	0.00162363	0.0261922	up	14	40	33	0	1	0	1.50198	1.14575	0.879634	-2.48599	-1.60974	-2.48599	Lrrc66	protein_coding	231296	-	-	leucine rich repeat containing 66		GO:0016020(membrane)//GO:0016021(integral component of membrane)//GO:0005737(cytoplasm)	GO:0004860(protein kinase inhibitor activity)	GO:0006469(negative regulation of protein kinase activity)//GO:0019221(cytokine-mediated signaling pathway)//GO:0046426(negative regulation of JAK-STAT cascade)
ENSMUSG00000041831	5.19773	-1.27481	8.87875	0.018937	0.123956	up	2	10	6	0	0	0	-0.842651	-0.54156	-1.05716	-2.48599	-2.48599	-2.48599	Sytl3	protein_coding	83672	A430092N21|Slp3|Slp3-a|Slp3-b|mFLJ00307	-	synaptotagmin-like 3		GO:0070382(exocytic vesicle)//GO:0016020(membrane)//GO:0005886(plasma membrane)	GO:0005515(protein binding)//GO:0019905(syntaxin binding)//GO:0005544(calcium-dependent phospholipid binding)//GO:0005543(phospholipid binding)//GO:0030276(clathrin binding)//GO:0005509(calcium ion binding)	GO:0006887(exocytosis)//GO:0048791(calcium ion-regulated exocytosis of neurotransmitter)//GO:0017158(regulation of calcium ion-dependent exocytosis)//GO:0006906(vesicle fusion)
ENSMUSG00000037977	5.19027	-1.46719	5.59314	0.0479821	0.206665	up	6	3	2	0	0	0	0.395996	-1.59484	-1.84067	-2.48599	-2.48599	-2.48599	6430571L13Rik	protein_coding	235599	-	-	RIKEN cDNA 6430571L13 gene		GO:0016020(membrane)//GO:0016021(integral component of membrane)//GO:0005575(cellular_component)	GO:0003674(molecular_function)	GO:0008150(biological_process)
ENSMUSG00000042821	5.16467	3.64443	64.2145	1.82584e-05	0.00141667	up	48	596	613	6	3	5	3.2137	4.93011	4.95607	0.350703	-0.675843	-0.585534	Snai1	protein_coding	20613	Sna|Sna1|Snail|Snail1	-	snail family zinc finger 1	mmu04520(Adherens junction)	GO:0005634(nucleus)//GO:0005737(cytoplasm)	GO:0019900(kinase binding)//GO:0003676(nucleic acid binding)//GO:0001227(transcriptional repressor activity, RNA polymerase II transcription regulatory region sequence-specific binding)//GO:0043565(sequence-specific DNA binding)//GO:0000977(RNA polymerase II regulatory region sequence-specific DNA binding)//GO:0001078(transcriptional repressor activity, RNA polymerase II core promoter proximal re…	GO:0060021(palate development)//GO:0060707(trophoblast giant cell differentiation)//GO:0001837(epithelial to mesenchymal transition)//GO:0016477(cell migration)//GO:0000122(negative regulation of transcription from RNA polymerase II promoter)//GO:0045893(positive regulation of transcription, DNA-templated)//GO:0060972(left/right pattern formation)//GO:2000810(regulation of bicellular tight juncti…
ENSMUSG00000092021	5.16465	0.115612	11.4541	0.00753755	0.0718447	up	24	21	7	0	0	1	2.2412	0.317774	-0.91343	-2.48599	-2.48599	-1.85683	Gbp11	protein_coding	634650	EG634650|Gm7141	-	guanylate binding protein 11
ENSMUSG00000003341	5.15543	-1.38771	6.84881	0.0325826	0.170243	up	4	2	8	0	0	0	-0.0942884	-1.83544	-0.782727	-2.48599	-2.48599	-2.48599	Atp8b3	protein_coding	67331	1700042F02Rik|1700056N23Rik|ATPIK|SAPLT	-	ATPase, class I, type 8B, member 3		GO:0005886(plasma membrane)//GO:0016020(membrane)//GO:0001669(acrosomal vesicle)//GO:0005794(Golgi apparatus)//GO:0016021(integral component of membrane)//GO:0031410(cytoplasmic vesicle)//GO:0005783(endoplasmic reticulum)	GO:0004012(phospholipid-translocating ATPase activity)//GO:0005524(ATP binding)//GO:0000287(magnesium ion binding)//GO:0000166(nucleotide binding)//GO:0046872(metal ion binding)//GO:0016787(hydrolase activity)	GO:0045332(phospholipid translocation)//GO:0015914(phospholipid transport)//GO:0006869(lipid transport)//GO:0007339(binding of sperm to zona pellucida)//GO:0006810(transport)//GO:0007030(Golgi organization)
ENSMUSG00000022586	5.15328	3.77481	42.1581	0.000100224	0.00385851	up	31	801	603	6	2	8	2.59808	5.35443	4.93248	0.350703	-1.06851	-0.0601815	Ly6i	protein_coding	57248	AI789751|Ly-6I|Ly-6M	-	lymphocyte antigen 6 complex, locus I		GO:0016020(membrane)//GO:0005886(plasma membrane)//GO:0031225(anchored component of membrane)
ENSMUSG00000034765	5.14167	6.78709	63.5891	1.95607e-05	0.00150306	up	291	7041	4533	34	34	70	5.79025	8.48475	7.83539	2.6765	2.39225	2.80923	Dusp5	protein_coding	240672	Gm337	-	dual specificity phosphatase 5	mmu04010(MAPK signaling pathway)		GO:0017017(MAP kinase tyrosine/serine/threonine phosphatase activity)//GO:0004725(protein tyrosine phosphatase activity)//GO:0004721(phosphoprotein phosphatase activity)	GO:0045892(negative regulation of transcription, DNA-templated)//GO:0001706(endoderm formation)
ENSMUSG00000029378	5.10939	-1.25234	5.57052	0.0483303	0.207432	up	0	16	4	0	0	0	-2.48599	-0.0113797	-1.39637	-2.48599	-2.48599	-2.48599	Areg	protein_coding	11839	AR|Mcub|Sdgf	-	amphiregulin	mmu04012(ErbB signaling pathway)//mmu04390(Hippo signaling pathway)	GO:0016021(integral component of membrane)//GO:0009986(cell surface)//GO:0016020(membrane)//GO:0005622(intracellular)//GO:0005634(nucleus)//GO:0005615(extracellular space)//GO:0005737(cytoplasm)	GO:0008083(growth factor activity)//GO:0005154(epidermal growth factor receptor binding)//GO:0005125(cytokine activity)	GO:0008284(positive regulation of cell proliferation)//GO:0042327(positive regulation of phosphorylation)//GO:0032355(response to estradiol)//GO:0060598(dichotomous subdivision of terminal units involved in mammary gland duct morphogenesis)//GO:0007173(epidermal growth factor receptor signaling pathway)//GO:0014009(glial cell proliferation)//GO:0045668(negative regulation of osteoblast differenti…
ENSMUSG00000031143	5.10657	-1.25345	6.19765	0.0396699	0.187349	up	0	11	9	0	0	0	-2.48599	-0.438541	-0.662888	-2.48599	-2.48599	-2.48599	Ccdc22	protein_coding	54638	AI481216|DXImx40e|Ppp1r3f|Sfc22	-	coiled-coil domain containing 22		GO:0005768(endosome)	GO:0005515(protein binding)//GO:0097602(cullin family protein binding)	GO:0043123(positive regulation of I-kappaB kinase/NF-kappaB signaling)//GO:2000060(positive regulation of protein ubiquitination involved in ubiquitin-dependent protein catabolic process)//GO:0006878(cellular copper ion homeostasis)//GO:0006893(Golgi to plasma membrane transport)//GO:0007253(cytoplasmic sequestering of NF-kappaB)//GO:0006810(transport)//GO:0015031(protein transport)//GO:0043124(n…
ENSMUSG00000081906	5.10657	-1.25345	6.19765	0.0396699	0.187349	up	0	11	9	0	0	0	-2.48599	-0.438541	-0.662888	-2.48599	-2.48599	-2.48599	Rpl9-ps1	protein_coding	194905	Gm11436|OTTMUSG00000000996	-	ribosomal protein L9, pseudogene 1
ENSMUSG00000016498	5.10574	1.57777	24.7475	0.000669255	0.0140996	up	5	187	88	1	1	1	0.171581	3.27619	2.20443	-1.4688	-1.60974	-1.85683	Pdcd1lg2	protein_coding	58205	B7-DC|Btdc|F730015O22Rik|PD-L2	-	programmed cell death 1 ligand 2	mmu04514(Cell adhesion molecules (CAMs))	GO:0016020(membrane)//GO:0005886(plasma membrane)//GO:0070062(extracellular exosome)//GO:0016021(integral component of membrane)	GO:0005515(protein binding)	GO:0042130(negative regulation of T cell proliferation)//GO:0032689(negative regulation of interferon-gamma production)//GO:0046007(negative regulation of activated T cell proliferation)//GO:0042102(positive regulation of T cell proliferation)//GO:0032693(negative regulation of interleukin-10 production)
ENSMUSG00000023047	5.10544	-1.25389	6.19882	0.0396558	0.187349	up	0	9	11	0	0	0	-2.48599	-0.652504	-0.449486	-2.48599	-2.48599	-2.48599	Amhr2	protein_coding	110542	Misiir|Misrii|Mrii	-	anti-Mullerian hormone type 2 receptor	mmu04060(Cytokine-cytokine receptor interaction)//mmu04350(TGF-beta signaling pathway)	GO:0016020(membrane)//GO:0016021(integral component of membrane)//GO:0005887(integral component of plasma membrane)	GO:0005026(transforming growth factor beta receptor activity, type II)//GO:0004674(protein serine/threonine kinase activity)//GO:0004702(receptor signaling protein serine/threonine kinase activity)//GO:0004672(protein kinase activity)//GO:1990272(anti-Mullerian hormone receptor activity)//GO:0005024(transforming growth factor beta-activated receptor activity)//GO:0004872(receptor activity)//GO:00…	GO:1902613(negative regulation of anti-Mullerian hormone signaling pathway)//GO:1990262(anti-Mullerian hormone signaling pathway)//GO:0016310(phosphorylation)//GO:0006468(protein phosphorylation)//GO:0007178(transmembrane receptor protein serine/threonine kinase signaling pathway)//GO:0007179(transforming growth factor beta receptor signaling pathway)//GO:0007165(signal transduction)//GO:0007186(…
ENSMUSG00000042265	5.10251	7.90735	152.684	3.92123e-07	0.000239889	up	1408	13231	9089	63	94	154	8.06111	9.39448	8.83848	3.54765	3.82772	3.92656	Trem1	protein_coding	58217	-	-	triggering receptor expressed on myeloid cells 1		GO:0016020(membrane)//GO:0016021(integral component of membrane)	GO:0097110(scaffold protein binding)	GO:0098792(xenophagy)//GO:0042107(cytokine metabolic process)//GO:0098779(mitophagy in response to mitochondrial depolarization)//GO:0016477(cell migration)//GO:0070945(neutrophil mediated killing of gram-negative bacterium)//GO:0072672(neutrophil extravasation)//GO:0002374(cytokine secretion involved in immune response)//GO:0050755(chemokine metabolic process)//GO:0002230(positive regulation of …
ENSMUSG00000069792	5.09335	7.26331	164.616	2.80142e-07	0.000193736	up	928	8266	5894	56	57	77	7.46016	8.71605	8.21391	3.38048	3.11775	2.94339	Wfdc17	protein_coding	100034251	Amwap|Gm11428|OTTMUSG00000000971	-	WAP four-disulfide core domain 17		GO:0005575(cellular_component)	GO:0004867(serine-type endopeptidase inhibitor activity)	GO:0008150(biological_process)
ENSMUSG00000037716	5.08565	-1.43311	6.59864	0.0350377	0.176007	up	4	7	2	0	0	0	-0.0942884	-0.90382	-1.84067	-2.48599	-2.48599	-2.48599	Ccdc33	protein_coding	382077	4930535E21Rik|Gm1117|Tzip1	-	coiled-coil domain containing 33		GO:0005777(peroxisome)	GO:0003674(molecular_function)	GO:0007283(spermatogenesis)
ENSMUSG00000057346	5.08306	-1.43416	7.0207	0.0309627	0.165972	up	4	3	6	0	0	0	-0.0942884	-1.59484	-1.05716	-2.48599	-2.48599	-2.48599	Apol9a	protein_coding	223672	-	-	apolipoprotein L 9a		GO:0005575(cellular_component)	GO:0003674(molecular_function)	GO:0008150(biological_process)
ENSMUSG00000027420	5.0828	-1.30451	8.26057	0.0221385	0.135698	up	1	8	9	0	0	0	-1.44199	-0.772697	-0.662888	-2.48599	-2.48599	-2.48599	Bfsp1	protein_coding	12075	CP95	-	beaded filament structural protein 1, in lens-CP94		GO:0005886(plasma membrane)//GO:0016020(membrane)//GO:0015629(actin cytoskeleton)//GO:0005882(intermediate filament)//GO:0005739(mitochondrion)//GO:0005856(cytoskeleton)//GO:0005737(cytoplasm)	GO:0005198(structural molecule activity)//GO:0005515(protein binding)//GO:0005212(structural constituent of eye lens)	GO:0048469(cell maturation)//GO:0070307(lens fiber cell development)
ENSMUSG00000040562	5.08241	-1.43442	6.60124	0.0350109	0.176007	up	4	2	7	0	0	0	-0.0942884	-1.83544	-0.91343	-2.48599	-2.48599	-2.48599	Gstm2	protein_coding	14863	Gstb-2|Gstb2	-	glutathione S-transferase, mu 2	mmu00480(Glutathione metabolism)//mmu00980(Metabolism of xenobiotics by cytochrome P450)//mmu00982(Drug metabolism - cytochrome P450)//mmu05204(Chemical carcinogenesis)	GO:0005886(plasma membrane)//GO:0043234(protein complex)//GO:0005737(cytoplasm)//GO:0005829(cytosol)	GO:0043295(glutathione binding)//GO:0042803(protein homodimerization activity)//GO:0019899(enzyme binding)//GO:0046982(protein heterodimerization activity)//GO:0004364(glutathione transferase activity)//GO:0016740(transferase activity)	GO:0042178(xenobiotic catabolic process)//GO:0008152(metabolic process)//GO:0018916(nitrobenzene metabolic process)//GO:0070458(cellular detoxification of nitrogen compound)//GO:0006749(glutathione metabolic process)
ENSMUSG00000054598	5.08148	1.4825	34.4928	0.000191428	0.00593539	up	16	130	92	1	0	2	1.68322	2.76327	2.26613	-1.4688	-2.48599	-1.42019	9130230L23Rik	protein_coding	231253	-	-	RIKEN cDNA 9130230L23 gene		GO:0005575(cellular_component)	GO:0003674(molecular_function)	GO:0008150(biological_process)
ENSMUSG00000091844	5.08102	-1.30521	7.77973	0.0251208	0.145882	up	1	5	12	0	0	0	-1.44199	-1.20835	-0.353562	-2.48599	-2.48599	-2.48599	Gm8251	protein_coding	666713	EG666713	-	predicted gene 8251		GO:0005575(cellular_component)	GO:0003674(molecular_function)	GO:0008150(biological_process)
ENSMUSG00000053338	5.07598	6.41339	193.366	1.32842e-07	0.000190019	up	570	3881	3756	20	32	62	6.75791	7.62598	7.56435	1.93889	2.30785	2.63888	Tarm1	protein_coding	245126	9930022N03Rik|ENSMUSG00000053338|Gm9904|OLT-2	-	T cell-interacting, activating receptor on myeloid cells 1		GO:0016020(membrane)//GO:0016021(integral component of membrane)//GO:0005575(cellular_component)	GO:0003674(molecular_function)	GO:0008150(biological_process)
ENSMUSG00000026822	5.0699	8.4487	88.0521	5.06429e-06	0.00075993	up	1280	19569	15795	101	133	227	7.9237	9.95901	9.63552	4.22027	4.32309	4.48086	Lcn2	protein_coding	16819	24p3|AW212229|Sip24	-	lipocalin 2		GO:0070062(extracellular exosome)//GO:0005576(extracellular region)//GO:0005615(extracellular space)//GO:0005829(cytosol)	GO:0002020(protease binding)//GO:0036094(small molecule binding)//GO:0042803(protein homodimerization activity)//GO:0005215(transporter activity)//GO:0005506(iron ion binding)//GO:0005515(protein binding)	GO:0015891(siderophore transport)//GO:0042493(response to drug)//GO:0031346(positive regulation of cell projection organization)//GO:0002376(immune system process)//GO:0045087(innate immune response)//GO:0010628(positive regulation of gene expression)//GO:0097192(extrinsic apoptotic signaling pathway in absence of ligand)//GO:0055072(iron ion homeostasis)//GO:0009635(response to herbicide)//GO:00…
ENSMUSG00000078783	5.06871	3.16453	62.8502	1.81998e-05	0.00141667	up	46	472	340	4	1	6	3.15351	4.5958	4.11237	-0.136662	-1.60974	-0.388388	Gm9733	protein_coding	751864	-	-	predicted gene 9733	mmu04380(Osteoclast differentiation)	GO:0005575(cellular_component)	GO:0003674(molecular_function)	GO:0008150(biological_process)
ENSMUSG00000052270	5.06466	6.07759	56.0754	3.25556e-05	0.00186942	up	198	4063	2910	10	39	40	5.23691	7.69204	7.19657	1.00454	2.58389	2.02917	Fpr2	protein_coding	14289	E330010I07Rik|Fpr-rs2	-	formyl peptide receptor 2	mmu04080(Neuroactive ligand-receptor interaction)//mmu05150(Staphylococcus aureus infection)	GO:0016020(membrane)//GO:0005886(plasma membrane)//GO:0016021(integral component of membrane)	GO:0004872(receptor activity)//GO:0004871(signal transducer activity)//GO:0004982(N-formyl peptide receptor activity)//GO:0004930(G-protein coupled receptor activity)//GO:0050786(RAGE receptor binding)	GO:0007165(signal transduction)//GO:0007186(G-protein coupled receptor signaling pathway)//GO:0007200(phospholipase C-activating G-protein coupled receptor signaling pathway)//GO:0006935(chemotaxis)
ENSMUSG00000067613	5.05961	0.339924	16.2441	0.00265862	0.0361437	up	6	59	29	0	1	0	0.395996	1.66848	0.712398	-2.48599	-1.60974	-2.48599	Krt83	protein_coding	100126226	5430421N21Rik	-	keratin 83		GO:0005615(extracellular space)	GO:0003674(molecular_function)	GO:0007568(aging)//GO:0042633(hair cycle)
ENSMUSG00000021565	5.0401	-1.29206	5.84782	0.0441879	0.197962	up	0	13	6	0	0	0	-2.48599	-0.252251	-1.05716	-2.48599	-2.48599	-2.48599	Slc6a19	protein_coding	74338	4632401C08Rik|B<0>AT1	-	solute carrier family 6 (neurotransmitter transporter), member 19	mmu04974(Protein digestion and absorption)//mmu04978(Mineral absorption)	GO:0005886(plasma membrane)//GO:0005887(integral component of plasma membrane)//GO:0016020(membrane)//GO:0016021(integral component of membrane)//GO:0070062(extracellular exosome)//GO:0031526(brush border membrane)	GO:0005328(neurotransmitter:sodium symporter activity)//GO:0005515(protein binding)//GO:0015175(neutral amino acid transmembrane transporter activity)//GO:0015293(symporter activity)	GO:0006865(amino acid transport)//GO:0015804(neutral amino acid transport)//GO:0006810(transport)//GO:0006836(neurotransmitter transport)
ENSMUSG00000006310	5.03892	-1.29252	6.03218	0.041702	0.192431	up	0	11	8	0	0	0	-2.48599	-0.438541	-0.782727	-2.48599	-2.48599	-2.48599	Zbtb32	protein_coding	58206	4930524C15Rik|FAXF|FAZF|PLZP|Rog|Tzfp	-	zinc finger and BTB domain containing 32		GO:0005634(nucleus)//GO:0000228(nuclear chromosome)	GO:0003676(nucleic acid binding)//GO:0008270(zinc ion binding)//GO:0003714(transcription corepressor activity)//GO:0003677(DNA binding)//GO:0046872(metal ion binding)	GO:0030097(hemopoiesis)//GO:0001817(regulation of cytokine production)//GO:0006351(transcription, DNA-templated)//GO:0006355(regulation of transcription, DNA-templated)//GO:0042098(T cell proliferation)
ENSMUSG00000096719	5.03873	4.50662	115.443	1.35108e-06	0.000387563	up	181	926	968	13	5	10	5.10804	5.56279	5.61215	1.35312	-0.113604	0.207023	Mrgpra2b	protein_coding	235712	MrgA2|Mrgpra2|OTTMUSG00000028717	-	MAS-related GPR, member A2B		GO:0005887(integral component of plasma membrane)	GO:0004930(G-protein coupled receptor activity)
ENSMUSG00000073402	5.03774	-1.29297	6.06903	0.0412331	0.191714	up	0	9	10	0	0	0	-2.48599	-0.652504	-0.552245	-2.48599	-2.48599	-2.48599	Gm8909	protein_coding	667977	EG667977|H2-Tw5l|H2-gs17	-	predicted gene 8909	mmu04144(Endocytosis)//mmu04145(Phagosome)//mmu04514(Cell adhesion molecules (CAMs))//mmu04612(Antigen processing and presentation)//mmu04940(Type I diabetes mellitus)//mmu05166(HTLV-I infection)//mmu05168(Herpes simplex infection)//mmu05169(Epstein-Barr virus infection)//mmu05203(Viral carcinogenesis)//mmu05320(Autoimmune thyroid disease)//mmu05330(Allograft rejection)//mmu05332(Graft-versus-hos…	GO:0005886(plasma membrane)	GO:0005102(receptor binding)//GO:0042605(peptide antigen binding)	GO:0002474(antigen processing and presentation of peptide antigen via MHC class I)
ENSMUSG00000084128	5.03714	-1.2932	6.03392	0.0416796	0.192386	up	0	8	11	0	0	0	-2.48599	-0.772697	-0.449486	-2.48599	-2.48599	-2.48599	Esrp2	protein_coding	77411	9530027K23Rik|Rbm35b	-	epithelial splicing regulatory protein 2		GO:0005654(nucleoplasm)//GO:0005634(nucleus)	GO:0044822(poly(A) RNA binding)//GO:0000166(nucleotide binding)//GO:0003676(nucleic acid binding)//GO:0003729(mRNA binding)//GO:0003723(RNA binding)	GO:0008380(RNA splicing)//GO:0060441(epithelial tube branching involved in lung morphogenesis)//GO:0000380(alternative mRNA splicing, via spliceosome)//GO:0060445(branching involved in salivary gland morphogenesis)//GO:0006397(mRNA processing)//GO:0050679(positive regulation of epithelial cell proliferation)//GO:0043484(regulation of RNA splicing)
ENSMUSG00000026390	5.03194	6.20569	118.359	1.43408e-06	0.000400183	up	331	3656	3542	25	31	40	5.9755	7.5399	7.4798	2.24732	2.26373	2.02917	Marco	protein_coding	17167	AI323439|Ly112|Scara2	-	macrophage receptor with collagenous structure	mmu04145(Phagosome)	GO:0016020(membrane)//GO:0016021(integral component of membrane)//GO:0005581(collagen trimer)	GO:0005044(scavenger receptor activity)	GO:0006897(endocytosis)//GO:0043277(apoptotic cell clearance)//GO:0002376(immune system process)//GO:0045087(innate immune response)
ENSMUSG00000046223	5.03188	8.64368	60.7225	2.36012e-05	0.0016135	up	1206	25721	15676	111	120	335	7.83785	10.3533	9.62461	4.35523	4.17609	5.03861	Plaur	protein_coding	18793	Cd87|u-PAR|uPAR	-	plasminogen activator, urokinase receptor	mmu04610(Complement and coagulation cascades)//mmu05205(Proteoglycans in cancer)	GO:0005886(plasma membrane)//GO:0005887(integral component of plasma membrane)//GO:0005576(extracellular region)//GO:0016020(membrane)//GO:0031225(anchored component of membrane)//GO:0070062(extracellular exosome)//GO:0005925(focal adhesion)	GO:0005102(receptor binding)//GO:0030377(urokinase plasminogen activator receptor activity)//GO:0019899(enzyme binding)//GO:0005515(protein binding)//GO:0019904(protein domain specific binding)	GO:0060742(epithelial cell differentiation involved in prostate gland development)//GO:0090200(positive regulation of release of cytochrome c from mitochondria)//GO:2001243(negative regulation of intrinsic apoptotic signaling pathway)//GO:0010628(positive regulation of gene expression)//GO:2001268(negative regulation of cysteine-type endopeptidase activity involved in apoptotic signaling pathway)…
ENSMUSG00000005824	5.01178	5.47839	56.1958	3.22762e-05	0.00186009	up	166	2137	2321	4	18	43	4.98391	6.7662	6.87074	-0.136662	1.51767	2.1291	Tnfsf14	protein_coding	50930	HVEM-L|HVEML|LIGHT|LTg|Ly113|Tnlg1d	-	tumor necrosis factor (ligand) superfamily, member 14	mmu04060(Cytokine-cytokine receptor interaction)//mmu04064(NF-kappa B signaling pathway)//mmu05168(Herpes simplex infection)	GO:0016020(membrane)//GO:0005886(plasma membrane)//GO:0005576(extracellular region)//GO:0005615(extracellular space)//GO:0016021(integral component of membrane)	GO:0005102(receptor binding)//GO:0043027(cysteine-type endopeptidase inhibitor activity involved in apoptotic process)//GO:0005164(tumor necrosis factor receptor binding)//GO:0005125(cytokine activity)	GO:0008588(release of cytoplasmic sequestered NF-kappaB)//GO:0010820(positive regulation of T cell chemotaxis)//GO:0045663(positive regulation of myoblast differentiation)//GO:0031295(T cell costimulation)//GO:1901741(positive regulation of myoblast fusion)//GO:0006955(immune response)
ENSMUSG00000049382	5.00817	-1.34735	6.35273	0.0376875	0.182539	up	1	2	14	0	0	0	-1.44199	-1.83544	-0.178958	-2.48599	-2.48599	-2.48599	Krt8	protein_coding	16691	AA960620|AL022697|AU019895|Card2|EndoA|K8|Krt-2.8|Krt2-8	-	keratin 8		GO:0030018(Z disc)//GO:0070062(extracellular exosome)//GO:0043034(costamere)//GO:0045095(keratin filament)//GO:0005882(intermediate filament)//GO:0005737(cytoplasm)//GO:0016010(dystrophin-associated glycoprotein complex)//GO:0005634(nucleus)//GO:0071944(cell periphery)//GO:0005911(cell-cell junction)//GO:0042383(sarcolemma)	GO:0005198(structural molecule activity)//GO:0005515(protein binding)//GO:0032403(protein complex binding)//GO:0097110(scaffold protein binding)	GO:0000904(cell morphogenesis involved in differentiation)//GO:0060706(cell differentiation involved in embryonic placenta development)//GO:0051707(response to other organism)//GO:0097191(extrinsic apoptotic signaling pathway)//GO:0007275(multicellular organism development)//GO:0045214(sarcomere organization)//GO:0051599(response to hydrostatic pressure)//GO:0097284(hepatocyte apoptotic process)/…
ENSMUSG00000051354	5.00537	-1.48282	6.66706	0.0342806	0.174871	up	4	3	5	0	0	0	-0.0942884	-1.59484	-1.21682	-2.48599	-2.48599	-2.48599	Samd3	protein_coding	268288	Gm623	-	sterile alpha motif domain containing 3		GO:0005575(cellular_component)	GO:0003674(molecular_function)	GO:0008150(biological_process)
ENSMUSG00000055170	5.00468	-1.48309	6.32149	0.0380423	0.183384	up	4	2	6	0	0	0	-0.0942884	-1.83544	-1.05716	-2.48599	-2.48599	-2.48599	Ifng	protein_coding	15978	IFN-g|Ifg	-	interferon gamma	mmu03050(Proteasome)//mmu04060(Cytokine-cytokine receptor interaction)//mmu04066(HIF-1 signaling pathway)//mmu04140(Regulation of autophagy)//mmu04350(TGF-beta signaling pathway)//mmu04380(Osteoclast differentiation)//mmu04612(Antigen processing and presentation)//mmu04630(Jak-STAT signaling pathway)//mmu04650(Natural killer cell mediated cytotoxicity)//mmu04660(T cell receptor signaling pathway)…	GO:0009897(external side of plasma membrane)//GO:0005576(extracellular region)//GO:0043204(perikaryon)//GO:0043005(neuron projection)//GO:0005615(extracellular space)//GO:0005737(cytoplasm)	GO:0005515(protein binding)//GO:0005125(cytokine activity)//GO:0005133(interferon-gamma receptor binding)	GO:0060559(positive regulation of calcidiol 1-monooxygenase activity)//GO:0000060(protein import into nucleus, translocation)//GO:0031642(negative regulation of myelination)//GO:0010628(positive regulation of gene expression)//GO:0045080(positive regulation of chemokine biosynthetic process)//GO:0045785(positive regulation of cell adhesion)//GO:0032834(positive regulation of CD4-positive, CD25-po…
ENSMUSG00000056071	5.00125	10.317	119.59	1.09037e-06	0.000346211	up	6936	67801	52771	407	515	824	10.3608	11.7516	11.3756	6.22052	6.26666	6.33243	S100a9	protein_coding	20202	60B8Ag|AW546964|BEE22|Cagb|GAGB|L1Ag|MRP14|p14	-	S100 calcium binding protein A9 (calgranulin B)		GO:0005886(plasma membrane)//GO:0070062(extracellular exosome)//GO:0005576(extracellular region)//GO:0016020(membrane)//GO:0005856(cytoskeleton)//GO:0005634(nucleus)//GO:0005615(extracellular space)//GO:0005737(cytoplasm)	GO:0008270(zinc ion binding)//GO:0016209(antioxidant activity)//GO:0035662(Toll-like receptor 4 binding)//GO:0050786(RAGE receptor binding)//GO:0008017(microtubule binding)//GO:0046872(metal ion binding)//GO:0050544(arachidonic acid binding)//GO:0005509(calcium ion binding)	GO:0035606(peptidyl-cysteine S-trans-nitrosylation)//GO:0030194(positive regulation of blood coagulation)//GO:0030595(leukocyte chemotaxis)//GO:0006914(autophagy)//GO:2001244(positive regulation of intrinsic apoptotic signaling pathway)//GO:0006417(regulation of translation)//GO:0002376(immune system process)//GO:0006919(activation of cysteine-type endopeptidase activity involved in apoptotic pro…
ENSMUSG00000029338	4.98664	6.71778	148.373	4.84762e-07	0.000266534	up	617	5923	3807	36	36	74	6.87204	8.23543	7.58379	2.75672	2.47199	2.88742	Antxr2	protein_coding	71914	2310046B19Rik|AW561899|CMG-2|CMG2|cI-35	-	anthrax toxin receptor 2		GO:0016020(membrane)//GO:0009897(external side of plasma membrane)//GO:0016021(integral component of membrane)//GO:0009986(cell surface)	GO:0004872(receptor activity)//GO:0046872(metal ion binding)	GO:1901998(toxin transport)//GO:0022414(reproductive process)
ENSMUSG00000043953	4.98524	8.4695	49.9685	5.15716e-05	0.00249347	up	717	21930	16040	119	130	244	7.08844	10.1233	9.65772	4.45479	4.29047	4.58425	Ccrl2	protein_coding	54199	1810047I05Rik|Ackr5|CCR11|Cmkbr1l2|E01|L-CCR	-	chemokine (C-C motif) receptor-like 2		GO:0016020(membrane)//GO:0005886(plasma membrane)//GO:0005887(integral component of plasma membrane)//GO:0016021(integral component of membrane)	GO:0048020(CCR chemokine receptor binding)//GO:0016493(C-C chemokine receptor activity)//GO:0004871(signal transducer activity)//GO:0004930(G-protein coupled receptor activity)//GO:0004950(chemokine receptor activity)//GO:0042379(chemokine receptor binding)	GO:0006954(inflammatory response)//GO:0007165(signal transduction)//GO:0007186(G-protein coupled receptor signaling pathway)//GO:0006935(chemotaxis)
ENSMUSG00000026581	4.97475	8.22213	249.062	3.89796e-08	0.000190019	up	2604	13261	11254	87	117	222	8.94775	9.39775	9.14662	4.00723	4.13993	4.44899	Sell	protein_coding	20343	AI528707|CD62L|L-selectin|LECAM-1|Lnhr|Ly-22|Ly-m22|Lyam-1|Lyam1	-	selectin, lymphocyte	mmu04514(Cell adhesion molecules (CAMs))	GO:0016020(membrane)//GO:0005886(plasma membrane)//GO:0009897(external side of plasma membrane)//GO:0009986(cell surface)//GO:0016021(integral component of membrane)	GO:0030246(carbohydrate binding)//GO:0050839(cell adhesion molecule binding)//GO:0002020(protease binding)//GO:0005515(protein binding)//GO:0051861(glycolipid binding)	GO:0033198(response to ATP)//GO:0090023(positive regulation of neutrophil chemotaxis)//GO:0007155(cell adhesion)//GO:0042981(regulation of apoptotic process)
ENSMUSG00000035337	4.96777	-1.3329	5.84618	0.0441764	0.197962	up	0	11	7	0	0	0	-2.48599	-0.438541	-0.91343	-2.48599	-2.48599	-2.48599	Uchl4	protein_coding	93841	-	-	ubiquitin carboxyl-terminal esterase L4		GO:0005622(intracellular)//GO:0005737(cytoplasm)	GO:0036459(thiol-dependent ubiquitinyl hydrolase activity)//GO:0008233(peptidase activity)//GO:0004843(thiol-dependent ubiquitin-specific protease activity)//GO:0016787(hydrolase activity)//GO:0008234(cysteine-type peptidase activity)	GO:0006508(proteolysis)//GO:0016579(protein deubiquitination)//GO:0006511(ubiquitin-dependent protein catabolic process)
ENSMUSG00000102759	4.96653	-1.33336	5.92535	0.0430348	0.195184	up	0	9	9	0	0	0	-2.48599	-0.652504	-0.662888	-2.48599	-2.48599	-2.48599	Gm10463	protein_coding	100038629	ENSMUSG00000073058	-	predicted gene 10463		GO:0005575(cellular_component)	GO:0003674(molecular_function)	GO:0008150(biological_process)
ENSMUSG00000028972	4.96592	-1.33359	5.90668	0.0432853	0.196138	up	0	8	10	0	0	0	-2.48599	-0.772697	-0.552245	-2.48599	-2.48599	-2.48599	Car6	protein_coding	12353	Ca6|DOC1	-	carbonic anhydrase 6	mmu00910(Nitrogen metabolism)	GO:0070062(extracellular exosome)//GO:0005576(extracellular region)//GO:0005615(extracellular space)//GO:0005737(cytoplasm)//GO:0005829(cytosol)	GO:0004089(carbonate dehydratase activity)//GO:0016829(lyase activity)//GO:0003674(molecular_function)//GO:0008270(zinc ion binding)//GO:0046872(metal ion binding)	GO:0006730(one-carbon metabolic process)//GO:0001580(detection of chemical stimulus involved in sensory perception of bitter taste)
ENSMUSG00000041827	4.96479	6.94664	131.47	8.94254e-07	0.000316089	up	616	5072	6750	45	48	77	6.8697	8.0118	8.40944	3.07101	2.87537	2.94339	Oasl1	protein_coding	231655	7530414C13Rik|oasl9	-	2'-5' oligoadenylate synthetase-like 1		GO:0005730(nucleolus)//GO:0005634(nucleus)//GO:0005737(cytoplasm)//GO:0016020(membrane)	GO:0001730(2'-5'-oligoadenylate synthetase activity)//GO:0005524(ATP binding)//GO:0003723(RNA binding)//GO:0003725(double-stranded RNA binding)//GO:0044822(poly(A) RNA binding)//GO:0003677(DNA binding)//GO:0016740(transferase activity)	GO:0045071(negative regulation of viral genome replication)//GO:0002376(immune system process)//GO:0045087(innate immune response)//GO:0051607(defense response to virus)//GO:0009615(response to virus)//GO:0006955(immune response)
ENSMUSG00000035692	4.96252	6.45779	39.3743	0.000130256	0.00455442	up	151	5184	4278	41	42	29	4.84809	8.04329	7.75193	2.93969	2.68773	1.58896	Isg15	protein_coding	100038882	G1p2|IGI15|IP17|Irfp|UCRP	-	ISG15 ubiquitin-like modifier	mmu04622(RIG-I-like receptor signaling pathway)	GO:0005576(extracellular region)//GO:0005737(cytoplasm)	GO:0031386(protein tag)//GO:0005515(protein binding)	GO:0045071(negative regulation of viral genome replication)//GO:0031397(negative regulation of protein ubiquitination)//GO:0032649(regulation of interferon-gamma production)//GO:0045648(positive regulation of erythrocyte differentiation)//GO:0034340(response to type I interferon)//GO:0051607(defense response to virus)//GO:0032020(ISG15-protein conjugation)//GO:0019941(modification-dependent prote…
ENSMUSG00000029375	4.9383	-1.38835	7.48976	0.0271705	0.153097	up	1	10	5	0	0	0	-1.44199	-0.54156	-1.21682	-2.48599	-2.48599	-2.48599	Cxcl15	protein_coding	20309	Il8|Scyb15|lungkine|weche	-	chemokine (C-X-C motif) ligand 15	mmu04060(Cytokine-cytokine receptor interaction)//mmu04062(Chemokine signaling pathway)	GO:0005576(extracellular region)//GO:0005615(extracellular space)	GO:0045236(CXCR chemokine receptor binding)//GO:0008009(chemokine activity)//GO:0005125(cytokine activity)	GO:0090023(positive regulation of neutrophil chemotaxis)//GO:0042127(regulation of cell proliferation)//GO:0006954(inflammatory response)//GO:0030097(hemopoiesis)//GO:0032496(response to lipopolysaccharide)//GO:0070098(chemokine-mediated signaling pathway)//GO:0006955(immune response)//GO:0006935(chemotaxis)//GO:0007186(G-protein coupled receptor signaling pathway)//GO:0030593(neutrophil chemotax…
ENSMUSG00000003541	4.92551	8.95314	56.6803	3.11803e-05	0.0018298	up	1261	31361	20702	188	187	332	7.90214	10.6393	10.0257	5.11024	4.81098	5.0257	Ier3	protein_coding	15937	AI663993|IEX-1|cI-3|gly96	-	immediate early response 3		GO:0016020(membrane)//GO:0016021(integral component of membrane)//GO:0005634(nucleus)	GO:0005515(protein binding)	GO:0046822(regulation of nucleocytoplasmic transport)//GO:0045732(positive regulation of protein catabolic process)//GO:2001020(regulation of response to DNA damage stimulus)//GO:0003085(negative regulation of systemic arterial blood pressure)//GO:0050728(negative regulation of inflammatory response)//GO:0008630(intrinsic apoptotic signaling pathway in response to DNA damage)//GO:0045820(negative…
ENSMUSG00000097845	4.92226	-1.53363	6.25824	0.0387082	0.18523	up	4	3	4	0	0	0	-0.0942884	-1.59484	-1.39637	-2.48599	-2.48599	-2.48599	A230020J21Rik	protein_coding	100125339	ENSMUSG00000066596	-	RIKEN cDNA A230020J21 gene
ENSMUSG00000003484	4.90823	6.58898	45.3464	7.55276e-05	0.00313666	up	174	6092	4235	30	39	73	5.05144	8.276	7.73736	2.50129	2.58389	2.86826	Cyp4f18	protein_coding	72054	1810054N16Rik|Cyp4f3|Cypf18	-	cytochrome P450, family 4, subfamily f, polypeptide 18	mmu00590(Arachidonic acid metabolism)//mmu01100(Metabolic pathways)	GO:0016021(integral component of membrane)//GO:0016020(membrane)//GO:0043231(intracellular membrane-bounded organelle)//GO:0005737(cytoplasm)//GO:0005783(endoplasmic reticulum)//GO:0016324(apical plasma membrane)	GO:0005506(iron ion binding)//GO:0052871(alpha-tocopherol omega-hydroxylase activity)//GO:0016709(oxidoreductase activity, acting on paired donors, with incorporation or reduction of molecular oxygen, NAD(P)H as one donor, and incorporation of one atom of oxygen)//GO:0050051(leukotriene-B4 20-monooxygenase activity)//GO:0016705(oxidoreductase activity, acting on paired donors, with incorporation …	GO:0055114(oxidation-reduction process)//GO:0042360(vitamin E metabolic process)//GO:0017144(drug metabolic process)//GO:0019369(arachidonic acid metabolic process)//GO:0042376(phylloquinone catabolic process)//GO:0036101(leukotriene B4 catabolic process)//GO:0042377(vitamin K catabolic process)//GO:0032305(positive regulation of icosanoid secretion)//GO:0008217(regulation of blood pressure)//GO:…
ENSMUSG00000037095	4.90029	7.53544	55.4792	3.3984e-05	0.00190334	up	416	10312	9351	65	81	123	6.30441	9.03499	8.87946	3.59206	3.61589	3.60655	Lrg1	protein_coding	76905	1300008B03Rik|2310031E04Rik|Lrg|Lrhg	-	leucine-rich alpha-2-glycoprotein 1		GO:0070062(extracellular exosome)//GO:0005615(extracellular space)	GO:0005160(transforming growth factor beta receptor binding)	GO:0001938(positive regulation of endothelial cell proliferation)//GO:0050873(brown fat cell differentiation)//GO:0030511(positive regulation of transforming growth factor beta receptor signaling pathway)//GO:0045766(positive regulation of angiogenesis)
ENSMUSG00000043036	4.8964	0.162794	13.7253	0.00444642	0.0507849	up	2	42	41	0	0	1	-0.842651	1.21058	1.16522	-2.48599	-2.48599	-1.85683	Ccdc63	protein_coding	330188	4921511C16Rik	-	coiled-coil domain containing 63		GO:0005575(cellular_component)	GO:0003674(molecular_function)	GO:0030154(cell differentiation)//GO:0007283(spermatogenesis)//GO:0007286(spermatid development)
ENSMUSG00000045362	4.89301	5.50489	140.178	5.98294e-07	0.000292452	up	282	2213	1893	10	25	32	5.74507	6.81654	6.57717	1.00454	1.9662	1.72293	Tnfrsf26	protein_coding	244237	Tnfrh3|Tnfrsf24	-	tumor necrosis factor receptor superfamily, member 26		GO:0016020(membrane)//GO:0005887(integral component of plasma membrane)//GO:0005739(mitochondrion)//GO:0016021(integral component of membrane)	GO:0005031(tumor necrosis factor-activated receptor activity)//GO:0043120(tumor necrosis factor binding)	GO:0007275(multicellular organism development)//GO:0042127(regulation of cell proliferation)//GO:0042981(regulation of apoptotic process)//GO:0006954(inflammatory response)//GO:0032496(response to lipopolysaccharide)//GO:0006955(immune response)//GO:0008625(extrinsic apoptotic signaling pathway via death domain receptors)
ENSMUSG00000054582	4.89274	-1.37468	5.63511	0.047219	0.205521	up	0	11	6	0	0	0	-2.48599	-0.438541	-1.05716	-2.48599	-2.48599	-2.48599	Pabpc1l	protein_coding	381404	1810053B01Rik|Epab	-	poly(A) binding protein, cytoplasmic 1-like	mmu03013(RNA transport)//mmu03015(mRNA surveillance pathway)//mmu03018(RNA degradation)	GO:0070062(extracellular exosome)	GO:0003674(molecular_function)	GO:0001556(oocyte maturation)//GO:0006378(mRNA polyadenylation)
ENSMUSG00000016942	4.89209	-1.37492	5.72159	0.0458732	0.202066	up	0	10	7	0	0	0	-2.48599	-0.54156	-0.91343	-2.48599	-2.48599	-2.48599	Tmprss6	protein_coding	71753	1300008A22Rik	-	transmembrane serine protease 6		GO:0016020(membrane)//GO:0005886(plasma membrane)//GO:0005615(extracellular space)//GO:0016021(integral component of membrane)	GO:0008233(peptidase activity)//GO:0004252(serine-type endopeptidase activity)//GO:0016787(hydrolase activity)//GO:0008236(serine-type peptidase activity)	GO:0097264(self proteolysis)//GO:0030514(negative regulation of BMP signaling pathway)//GO:0033619(membrane protein proteolysis)//GO:0042730(fibrinolysis)//GO:0006879(cellular iron ion homeostasis)//GO:0045892(negative regulation of transcription, DNA-templated)//GO:0045944(positive regulation of transcription from RNA polymerase II promoter)//GO:0000122(negative regulation of transcription from …
ENSMUSG00000001020	4.89209	-1.37492	5.72159	0.0458732	0.202066	up	0	10	7	0	0	0	-2.48599	-0.54156	-0.91343	-2.48599	-2.48599	-2.48599	S100a4	protein_coding	20198	18A2|42a|Capl|FSp1|Mts1|PeL98|metastasin|pk9a	-	S100 calcium binding protein A4		GO:0043005(neuron projection)//GO:0005634(nucleus)//GO:0005615(extracellular space)//GO:0070062(extracellular exosome)//GO:0048471(perinuclear region of cytoplasm)	GO:0048306(calcium-dependent protein binding)//GO:0003779(actin binding)//GO:0042802(identical protein binding)//GO:0050786(RAGE receptor binding)//GO:0044822(poly(A) RNA binding)//GO:0046872(metal ion binding)//GO:0005515(protein binding)//GO:0005509(calcium ion binding)	GO:0043123(positive regulation of I-kappaB kinase/NF-kappaB signaling)
ENSMUSG00000002033	4.89181	0.0961652	13.4428	0.00472803	0.052849	up	7	55	11	0	0	1	0.590155	1.57308	-0.449486	-2.48599	-2.48599	-1.85683	Cd3g	protein_coding	12502	Ctg-3|Ctg3|T3g	-	CD3 antigen, gamma polypeptide	mmu04640(Hematopoietic cell lineage)//mmu04660(T cell receptor signaling pathway)//mmu05142(Chagas disease (American trypanosomiasis))//mmu05162(Measles)//mmu05166(HTLV-I infection)	GO:0016020(membrane)//GO:0016021(integral component of membrane)//GO:0042105(alpha-beta T cell receptor complex)	GO:0046982(protein heterodimerization activity)//GO:0005515(protein binding)//GO:0004888(transmembrane signaling receptor activity)	GO:0070228(regulation of lymphocyte apoptotic process)//GO:0007163(establishment or maintenance of cell polarity)//GO:0015031(protein transport)//GO:0007166(cell surface receptor signaling pathway)
ENSMUSG00000030154	4.89144	-1.37516	5.76434	0.0452401	0.200722	up	0	9	8	0	0	0	-2.48599	-0.652504	-0.782727	-2.48599	-2.48599	-2.48599	Klrb1f	protein_coding	232408	A630024B12Rik|Nkr-p1f|Nkrp1-f|Nkrp1f	-	killer cell lectin-like receptor subfamily B member 1F		GO:0016020(membrane)//GO:0005886(plasma membrane)//GO:0016021(integral component of membrane)//GO:0009986(cell surface)	GO:0004872(receptor activity)//GO:0030246(carbohydrate binding)//GO:0005515(protein binding)	GO:0008150(biological_process)
ENSMUSG00000078921	4.88106	4.0785	51.1515	4.70021e-05	0.00236434	up	83	1070	503	4	14	5	3.99203	5.77059	4.67256	-0.136662	1.18057	-0.585534	Tgtp2	protein_coding	100039796	OTTMUSG00000005537	-	T cell specific GTPase 2		GO:0005575(cellular_component)	GO:0003674(molecular_function)	GO:0008150(biological_process)
ENSMUSG00000060550	4.87863	2.70975	67.2787	1.29824e-05	0.00122765	up	41	270	284	3	1	5	2.99102	3.79792	3.85566	-0.460287	-1.60974	-0.585534	H2-Q7	protein_coding	15018	H-2Q7|Ped|Q9|Qa-2|Qa-7|Qa7	-	histocompatibility 2, Q region locus 7	mmu04144(Endocytosis)//mmu04145(Phagosome)//mmu04514(Cell adhesion molecules (CAMs))//mmu04612(Antigen processing and presentation)//mmu04940(Type I diabetes mellitus)//mmu05166(HTLV-I infection)//mmu05168(Herpes simplex infection)//mmu05169(Epstein-Barr virus infection)//mmu05203(Viral carcinogenesis)//mmu05320(Autoimmune thyroid disease)//mmu05330(Allograft rejection)//mmu05332(Graft-versus-hos…	GO:0005886(plasma membrane)//GO:0016021(integral component of membrane)	GO:0030881(beta-2-microglobulin binding)//GO:0005102(receptor binding)//GO:0046982(protein heterodimerization activity)//GO:0042605(peptide antigen binding)//GO:0044822(poly(A) RNA binding)//GO:0042277(peptide binding)	GO:0007566(embryo implantation)//GO:0006955(immune response)//GO:0002474(antigen processing and presentation of peptide antigen via MHC class I)//GO:0002376(immune system process)//GO:0071346(cellular response to interferon-gamma)
ENSMUSG00000067235	4.87306	6.28934	158.347	3.44412e-07	0.000219129	up	557	3690	3149	17	35	70	6.72468	7.55324	7.31031	1.71623	2.43267	2.80923	H2-Q10	protein_coding	15007	H-2Q10|Q10|Qa10	-	histocompatibility 2, Q region locus 10	mmu04144(Endocytosis)//mmu04145(Phagosome)//mmu04514(Cell adhesion molecules (CAMs))//mmu04612(Antigen processing and presentation)//mmu04940(Type I diabetes mellitus)//mmu05166(HTLV-I infection)//mmu05168(Herpes simplex infection)//mmu05169(Epstein-Barr virus infection)//mmu05203(Viral carcinogenesis)//mmu05320(Autoimmune thyroid disease)//mmu05330(Allograft rejection)//mmu05332(Graft-versus-hos…	GO:0005886(plasma membrane)//GO:0005615(extracellular space)//GO:0016021(integral component of membrane)	GO:0030881(beta-2-microglobulin binding)//GO:0005102(receptor binding)//GO:0046982(protein heterodimerization activity)//GO:0042605(peptide antigen binding)//GO:0044822(poly(A) RNA binding)//GO:0042277(peptide binding)	GO:0006955(immune response)//GO:0002474(antigen processing and presentation of peptide antigen via MHC class I)//GO:0002376(immune system process)
ENSMUSG00000060962	4.86868	1.87732	27.6003	0.000459087	0.010901	up	11	196	137	0	1	4	1.17865	3.34278	2.8229	-2.48599	-1.60974	-0.813949	Dmkn	protein_coding	73712	1110014F24Rik|AW561900|C130074A08|SK30|SK89|cI-36	-	dermokine		GO:0070062(extracellular exosome)//GO:0005576(extracellular region)//GO:0005615(extracellular space)	GO:0003674(molecular_function)	GO:1903575(cornified envelope assembly)//GO:0030154(cell differentiation)
ENSMUSG00000027068	4.86003	5.05821	121.275	1.13184e-06	0.000346211	up	287	1606	1101	6	12	35	5.77035	6.35487	5.79725	0.350703	0.976995	1.84551	Dhrs9	protein_coding	241452	C730025I08Rik|Rdh15	-	dehydrogenase/reductase (SDR family) member 9	mmu00830(Retinol metabolism)//mmu01100(Metabolic pathways)	GO:0005783(endoplasmic reticulum)//GO:0016020(membrane)//GO:0030176(integral component of endoplasmic reticulum membrane)//GO:0043231(intracellular membrane-bounded organelle)//GO:0005737(cytoplasm)	GO:0034918(3-hydroxy-2-methylhexanoyl-CoA dehydrogenase activity)//GO:0034891(endosulfan diol dehydrogenase activity)//GO:0034522(cis-1,2-dihydroxy-1,2-dihydro-8-carboxynaphthalene dehydrogenase activity)//GO:0034778(2-hydroxy-4-isopropenylcyclohexane-1-carboxyl-CoA dehydrogenase activity)//GO:0034944(3-hydroxy-2,6-dimethyl-5-methylene-heptanoyl-CoA dehydrogenase activity)//GO:0034868(2,4,4-trime…	GO:0055114(oxidation-reduction process)//GO:0042904(9-cis-retinoic acid biosynthetic process)//GO:0008209(androgen metabolic process)//GO:0042448(progesterone metabolic process)
ENSMUSG00000025491	4.85826	8.15566	77.5794	8.6113e-06	0.00100548	up	1066	16945	11671	79	126	241	7.65998	9.75134	9.19909	3.86969	4.2458	4.56653	Ifitm1	protein_coding	68713	1110036C17Rik|DSPA2a|Mil-2|Mil2	-	interferon induced transmembrane protein 1	mmu04662(B cell receptor signaling pathway)	GO:0016020(membrane)//GO:0005886(plasma membrane)//GO:0005575(cellular_component)//GO:0016021(integral component of membrane)	GO:0003674(molecular_function)	GO:0002376(immune system process)//GO:0045087(innate immune response)//GO:0009607(response to biotic stimulus)//GO:0001503(ossification)//GO:0009952(anterior/posterior pattern specification)//GO:0051607(defense response to virus)//GO:0001756(somitogenesis)//GO:0009615(response to virus)//GO:0046597(negative regulation of viral entry into host cell)
ENSMUSG00000004864	4.85608	1.68481	26.5238	0.000521627	0.0118528	up	11	174	107	2	0	2	1.17865	3.17422	2.47651	-0.878158	-2.48599	-1.42019	Mapk13	protein_coding	26415	SAPK4|Serk4	-	mitogen-activated protein kinase 13	mmu04010(MAPK signaling pathway)//mmu04015(Rap1 signaling pathway)//mmu04068(FoxO signaling pathway)//mmu04071(Sphingolipid signaling pathway)//mmu04261(Adrenergic signaling in cardiomyocytes)//mmu04370(VEGF signaling pathway)//mmu04380(Osteoclast differentiation)//mmu04550(Signaling pathways regulating pluripotency of stem cells)//mmu04611(Platelet activation)//mmu04620(Toll-like receptor signal…	GO:0005622(intracellular)	GO:0004674(protein serine/threonine kinase activity)//GO:0004672(protein kinase activity)//GO:0004707(MAP kinase activity)//GO:0000166(nucleotide binding)//GO:0016301(kinase activity)//GO:0005524(ATP binding)//GO:0016740(transferase activity)	GO:0016310(phosphorylation)//GO:0006468(protein phosphorylation)//GO:0006970(response to osmotic stress)//GO:0006351(transcription, DNA-templated)//GO:0007049(cell cycle)//GO:0032755(positive regulation of interleukin-6 production)//GO:0006950(response to stress)//GO:0035556(intracellular signal transduction)//GO:0018105(peptidyl-serine phosphorylation)//GO:0006355(regulation of transcription, DN…
ENSMUSG00000020407	4.83049	6.1795	66.8642	1.59261e-05	0.00134856	up	244	4514	2810	33	22	55	5.53701	7.84378	7.14618	2.63465	1.79073	2.4713	Upp1	protein_coding	22271	AI325217|UPase|UdRPase|Up|Upp	-	uridine phosphorylase 1	mmu00240(Pyrimidine metabolism)//mmu00983(Drug metabolism - other enzymes)//mmu01100(Metabolic pathways)	GO:0005737(cytoplasm)	GO:0003824(catalytic activity)//GO:0016763(transferase activity, transferring pentosyl groups)//GO:0016740(transferase activity)//GO:0004850(uridine phosphorylase activity)//GO:0016757(transferase activity, transferring glycosyl groups)	GO:0006218(uridine catabolic process)//GO:0009116(nucleoside metabolic process)//GO:0046108(uridine metabolic process)//GO:0006220(pyrimidine nucleotide metabolic process)//GO:0009166(nucleotide catabolic process)
ENSMUSG00000062157	4.82614	2.88822	49.3534	4.88751e-05	0.00241431	up	35	239	430	5	2	3	2.7683	3.62437	4.44805	0.127503	-1.06851	-1.08546	Ifnlr1	protein_coding	242700	CRF2-12|Il28ra	-	interferon lambda receptor 1	mmu04060(Cytokine-cytokine receptor interaction)//mmu04630(Jak-STAT signaling pathway)	GO:0016020(membrane)//GO:0005886(plasma membrane)//GO:0016021(integral component of membrane)//GO:0032002(interleukin-28 receptor complex)	GO:0004896(cytokine receptor activity)	GO:0050691(regulation of defense response to virus by host)//GO:0019221(cytokine-mediated signaling pathway)//GO:0051607(defense response to virus)//GO:0002385(mucosal immune response)
ENSMUSG00000015312	4.82552	7.86364	60.6233	2.37583e-05	0.00161496	up	694	13412	10590	122	90	123	7.04146	9.41408	9.05891	4.49042	3.76579	3.60655	Gadd45b	protein_coding	17873	AI323528|Myd118	-	growth arrest and DNA-damage-inducible 45 beta	mmu04010(MAPK signaling pathway)//mmu04064(NF-kappa B signaling pathway)//mmu04068(FoxO signaling pathway)//mmu04110(Cell cycle)//mmu04115(p53 signaling pathway)	GO:0005634(nucleus)//GO:0005737(cytoplasm)	GO:0005515(protein binding)	GO:0007275(multicellular organism development)//GO:0043065(positive regulation of apoptotic process)//GO:0030154(cell differentiation)//GO:1900745(positive regulation of p38MAPK cascade)//GO:0046330(positive regulation of JNK cascade)//GO:0000186(activation of MAPKK activity)//GO:0006950(response to stress)//GO:0006469(negative regulation of protein kinase activity)//GO:0006915(apoptotic process)…
ENSMUSG00000028370	4.82055	0.646752	16.2813	0.00264886	0.0360726	up	32	21	30	0	1	1	2.64255	0.317774	0.756059	-2.48599	-1.60974	-1.85683	Pappa	protein_coding	18491	8430414N03Rik|IGFBP-4ase|PAG1|PAPP-A	-	pregnancy-associated plasma protein A		GO:0005576(extracellular region)//GO:0005615(extracellular space)	GO:0008237(metallopeptidase activity)//GO:0008233(peptidase activity)//GO:0004222(metalloendopeptidase activity)//GO:0004175(endopeptidase activity)//GO:0046872(metal ion binding)//GO:0016787(hydrolase activity)	GO:0006508(proteolysis)//GO:0051384(response to glucocorticoid)
ENSMUSG00000054855	4.82006	3.54337	37.9184	0.000150319	0.00503096	up	29	619	550	5	8	3	2.5048	4.98442	4.80057	0.127503	0.456008	-1.08546	Rnd1	protein_coding	223881	A830014L09Rik|Arhs	-	Rho family GTPase 1	mmu04360(Axon guidance)	GO:0005912(adherens junction)//GO:0005886(plasma membrane)//GO:0005856(cytoskeleton)//GO:0005737(cytoplasm)//GO:0016020(membrane)	GO:0005102(receptor binding)//GO:0000166(nucleotide binding)//GO:0005525(GTP binding)	GO:0007015(actin filament organization)//GO:0016322(neuron remodeling)//GO:0007162(negative regulation of cell adhesion)//GO:0007264(small GTPase mediated signal transduction)
ENSMUSG00000072919	4.81747	2.01096	38.7165	0.000123562	0.00440667	up	44	121	148	0	1	5	3.09069	2.66259	2.93162	-2.48599	-1.60974	-0.585534	Noxred1	protein_coding	71275	4933437F05Rik	-	NADP+ dependent oxidoreductase domain containing 1		GO:0005575(cellular_component)	GO:0003674(molecular_function)//GO:0043883(malolactic enzyme activity)//GO:0008748(N-ethylmaleimide reductase activity)//GO:0016491(oxidoreductase activity)//GO:0043826(sulfur oxygenase reductase activity)//GO:0043914(NADPH:sulfur oxidoreductase activity)//GO:0043738(reduced coenzyme F420 dehydrogenase activity)//GO:0004735(pyrroline-5-carboxylate reductase activity)//GO:0052693(epoxyqueuosine re…	GO:0055114(oxidation-reduction process)//GO:0006561(proline biosynthetic process)
ENSMUSG00000002204	4.81368	4.81924	47.4682	6.31445e-05	0.00275172	up	65	1724	1204	9	17	16	3.64383	6.45694	5.92587	0.866727	1.44049	0.798909	Napsa	protein_coding	16541	KAP|Kdap|NAP1|SNAPA|pronapsin	-	napsin A aspartic peptidase	mmu04142(Lysosome)	GO:0097208(alveolar lamellar body)//GO:0005764(lysosome)//GO:0070062(extracellular exosome)//GO:0005576(extracellular region)//GO:0005615(extracellular space)	GO:0008233(peptidase activity)//GO:0004175(endopeptidase activity)//GO:0004190(aspartic-type endopeptidase activity)//GO:0042500(aspartic endopeptidase activity, intramembrane cleaving)//GO:0005515(protein binding)//GO:0016787(hydrolase activity)	GO:0006508(proteolysis)//GO:0033619(membrane protein proteolysis)//GO:0030163(protein catabolic process)//GO:0043129(surfactant homeostasis)
ENSMUSG00000030041	4.81132	-1.41871	5.60638	0.0474859	0.205757	up	0	8	8	0	0	0	-2.48599	-0.772697	-0.782727	-2.48599	-2.48599	-2.48599	M1ap	protein_coding	110958	D6Mm5e	-	meiosis 1 associated protein		GO:0016021(integral component of membrane)//GO:0005737(cytoplasm)	GO:0003674(molecular_function)	GO:0051308(male meiosis chromosome separation)//GO:0030154(cell differentiation)//GO:0031497(chromatin assembly)//GO:0006396(RNA processing)//GO:0007283(spermatogenesis)
ENSMUSG00000049404	4.81064	-1.41895	5.58407	0.047835	0.206439	up	0	7	9	0	0	0	-2.48599	-0.90382	-0.662888	-2.48599	-2.48599	-2.48599	Rarres1	protein_coding	109222	5430417P09Rik|AI662122	-	retinoic acid receptor responder (tazarotene induced) 1		GO:0070062(extracellular exosome)	GO:0003674(molecular_function)	GO:0008150(biological_process)
ENSMUSG00000050914	4.80908	2.94389	31.0436	0.000316401	0.00845827	up	17	500	262	1	6	4	1.76595	4.67834	3.74083	-1.4688	0.10223	-0.813949	Ankrd37	protein_coding	654824	-	-	ankyrin repeat domain 37		GO:0005634(nucleus)//GO:0005737(cytoplasm)	GO:0005515(protein binding)	GO:0008150(biological_process)
ENSMUSG00000022584	4.78627	6.5112	87.6418	5.16499e-06	0.000767798	up	425	3760	5044	19	52	78	6.33522	7.58033	7.98938	1.86842	2.98815	2.96158	Ly6c2	protein_coding	100041546	Ly-6C.2|Ly-6C2	-	lymphocyte antigen 6 complex, locus C2		GO:0016020(membrane)//GO:0005886(plasma membrane)//GO:0031225(anchored component of membrane)
ENSMUSG00000024402	4.77098	-1.48036	7.12923	0.0300277	0.163681	up	1	5	8	0	0	0	-1.44199	-1.20835	-0.782727	-2.48599	-2.48599	-2.48599	Lta	protein_coding	16992	LT|LT-[a]|LT-alpha|LT[a]|LTalpha|Ltx|TNF-beta|TNFSF1|Tnfb|Tnfsf1b|Tnlg1e|hlb382	-	lymphotoxin A	mmu04060(Cytokine-cytokine receptor interaction)//mmu04064(NF-kappa B signaling pathway)//mmu04668(TNF signaling pathway)//mmu04940(Type I diabetes mellitus)//mmu05166(HTLV-I infection)//mmu05168(Herpes simplex infection)	GO:0016020(membrane)//GO:0005576(extracellular region)//GO:0005615(extracellular space)	GO:0005515(protein binding)//GO:0005164(tumor necrosis factor receptor binding)//GO:0005125(cytokine activity)	GO:0060252(positive regulation of glial cell proliferation)//GO:0008284(positive regulation of cell proliferation)//GO:0044130(negative regulation of growth of symbiont in host)//GO:0032729(positive regulation of interferon-gamma production)//GO:0009987(cellular process)//GO:0008283(cell proliferation)//GO:0048147(negative regulation of fibroblast proliferation)//GO:0006959(humoral immune respons…
ENSMUSG00000090236	4.76953	-1.48087	6.53469	0.0356394	0.177605	up	1	3	10	0	0	0	-1.44199	-1.59484	-0.552245	-2.48599	-2.48599	-2.48599	Car15	protein_coding	80733	AI315043|Ca15|Cals2	-	carbonic anhydrase 15	mmu00910(Nitrogen metabolism)	GO:0016020(membrane)//GO:0005576(extracellular region)//GO:0046658(anchored component of plasma membrane)	GO:0004089(carbonate dehydratase activity)//GO:0016829(lyase activity)//GO:0046872(metal ion binding)
ENSMUSG00000043421	4.76273	6.14287	28.144	0.000450833	0.0107834	up	67	4738	3024	17	37	63	3.68694	7.9136	7.25194	1.71623	2.51026	2.66131	Hilpda	protein_coding	69573	2310016C08Rik|AW049004|Hig2	-	hypoxia inducible lipid droplet associated		GO:0016021(integral component of membrane)//GO:0005576(extracellular region)//GO:0009986(cell surface)//GO:0005811(lipid particle)//GO:0016020(membrane)//GO:0005615(extracellular space)//GO:0030141(secretory granule)	GO:0005102(receptor binding)	GO:0008284(positive regulation of cell proliferation)//GO:0098792(xenophagy)//GO:0035425(autocrine signaling)//GO:0010884(positive regulation of lipid storage)//GO:0002230(positive regulation of defense response to virus by host)//GO:0001819(positive regulation of cytokine production)
ENSMUSG00000038508	4.76025	1.36757	10.0846	0.0109132	0.0903616	up	0	134	109	2	1	0	-2.48599	2.80586	2.50238	-0.878158	-1.60974	-2.48599	Gdf15	protein_coding	23886	MIC-1|NAG-1|SBF	-	growth differentiation factor 15		GO:0070062(extracellular exosome)//GO:0005576(extracellular region)//GO:0005615(extracellular space)	GO:0008083(growth factor activity)//GO:0005160(transforming growth factor beta receptor binding)//GO:0005125(cytokine activity)	GO:0010862(positive regulation of pathway-restricted SMAD protein phosphorylation)//GO:0060395(SMAD protein signal transduction)//GO:1901741(positive regulation of myoblast fusion)//GO:0048468(cell development)//GO:0043408(regulation of MAPK cascade)//GO:0042981(regulation of apoptotic process)
ENSMUSG00000037161	4.73231	0.67697	17.2657	0.00219923	0.0318451	up	6	75	47	0	0	2	0.395996	1.99727	1.34752	-2.48599	-2.48599	-1.42019	Mgarp	protein_coding	67749	4930583H14Rik|AI195347|CESP-1|HUMMR|Osap|Qsap	-	mitochondria localized glutamic acid rich protein		GO:0016020(membrane)//GO:0016021(integral component of membrane)//GO:0005739(mitochondrion)//GO:0005741(mitochondrial outer membrane)//GO:0031307(integral component of mitochondrial outer membrane)	GO:0005515(protein binding)	GO:0019896(axonal transport of mitochondrion)//GO:0071456(cellular response to hypoxia)//GO:0097211(cellular response to gonadotropin-releasing hormone)//GO:0010822(positive regulation of mitochondrion organization)//GO:0008090(retrograde axonal transport)//GO:0008089(anterograde axonal transport)//GO:0006626(protein targeting to mitochondrion)//GO:0071383(cellular response to steroid hormone sti…
ENSMUSG00000044103	4.73174	7.61839	205.378	9.42197e-08	0.000190019	up	1432	9116	7927	64	105	156	8.08548	8.85721	8.64122	3.57003	3.98548	3.94495	Il1f9	protein_coding	215257	Il36g	-	interleukin 1 family, member 9		GO:0005576(extracellular region)//GO:0005615(extracellular space)	GO:0005149(interleukin-1 receptor binding)//GO:0005125(cytokine activity)	GO:0002376(immune system process)//GO:0045087(innate immune response)//GO:0006954(inflammatory response)//GO:0019221(cytokine-mediated signaling pathway)//GO:0032755(positive regulation of interleukin-6 production)//GO:0045662(negative regulation of myoblast differentiation)//GO:1901740(negative regulation of myoblast fusion)//GO:0001819(positive regulation of cytokine production)
ENSMUSG00000025330	4.72174	3.26151	62.5052	1.84843e-05	0.00142724	up	61	421	403	1	8	6	3.55355	4.43212	4.35528	-1.4688	0.456008	-0.388388	Padi4	protein_coding	18602	Pad4|Pdi4	-	peptidyl arginine deiminase, type IV		GO:0005634(nucleus)//GO:0005737(cytoplasm)	GO:0016990(arginine deiminase activity)//GO:0004668(protein-arginine deiminase activity)//GO:0016787(hydrolase activity)//GO:0005509(calcium ion binding)//GO:0046872(metal ion binding)	GO:0045087(innate immune response)//GO:0006338(chromatin remodeling)//GO:0002376(immune system process)//GO:0036413(histone H3-R26 citrullination)//GO:0016568(chromatin modification)//GO:0006351(transcription, DNA-templated)//GO:0006334(nucleosome assembly)//GO:0036414(histone citrullination)//GO:0018101(protein citrullination)//GO:0019827(stem cell population maintenance)//GO:0006355(regulation …
ENSMUSG00000024014	4.70988	8.64915	89.5798	4.70978e-06	0.000741409	up	1691	21208	18245	131	206	346	8.32518	10.075	9.8435	4.59232	4.94974	5.08497	Pim1	protein_coding	18712	Pim-1	-	proviral integration site 1	mmu04630(Jak-STAT signaling pathway)//mmu04933(AGE-RAGE signaling pathway in diabetic complications)//mmu05206(MicroRNAs in cancer)//mmu05221(Acute myeloid leukemia)	GO:0005737(cytoplasm)	GO:0004674(protein serine/threonine kinase activity)//GO:0005524(ATP binding)//GO:0008134(transcription factor binding)//GO:0030145(manganese ion binding)//GO:0005515(protein binding)//GO:0043024(ribosomal small subunit binding)	GO:0070561(vitamin D receptor signaling pathway)//GO:0006468(protein phosphorylation)//GO:0007346(regulation of mitotic cell cycle)//GO:0008283(cell proliferation)//GO:0050821(protein stabilization)//GO:0046777(protein autophosphorylation)//GO:1902033(regulation of hematopoietic stem cell proliferation)//GO:0043066(negative regulation of apoptotic process)//GO:0043433(negative regulation of seque…
ENSMUSG00000025929	4.70659	1.17786	32.4181	0.000242138	0.00704712	up	22	103	43	1	1	1	2.12061	2.43731	1.22858	-1.4688	-1.60974	-1.85683	Il17a	protein_coding	16171	Ctla-8|Ctla8|IL-17|IL-17A|Il17	-	interleukin 17A	mmu04060(Cytokine-cytokine receptor interaction)//mmu05321(Inflammatory bowel disease (IBD))//mmu05323(Rheumatoid arthritis)	GO:0009897(external side of plasma membrane)//GO:0005576(extracellular region)//GO:0005615(extracellular space)//GO:0005737(cytoplasm)	GO:0005126(cytokine receptor binding)//GO:0005125(cytokine activity)	GO:1900017(positive regulation of cytokine production involved in inflammatory response)//GO:0071347(cellular response to interleukin-1)//GO:0072537(fibroblast activation)//GO:0071385(cellular response to glucocorticoid stimulus)//GO:0010940(positive regulation of necrotic cell death)//GO:0032747(positive regulation of interleukin-23 production)//GO:0050832(defense response to fungus)//GO:0006954…
ENSMUSG00000022651	4.69231	6.2314	168.384	2.47778e-07	0.000190019	up	484	3749	2967	24	42	61	6.52238	7.57611	7.22452	2.19068	2.68773	2.6161	Retnlg	protein_coding	245195	Fizz3|Relmg|Xcp1	-	resistin like gamma		GO:0005615(extracellular space)	GO:0005179(hormone activity)	GO:0002408(myeloid dendritic cell chemotaxis)
ENSMUSG00000031488	4.68598	6.91068	173.561	2.1466e-07	0.000190019	up	1077	5308	4352	29	66	118	7.67478	8.07737	7.77665	2.45394	3.3252	3.54757	Rab11fip1	protein_coding	75767	2010200K21Rik|4833414G05Rik|Rcp	-	RAB11 family interacting protein 1 (class I)	mmu04144(Endocytosis)	GO:0005768(endosome)//GO:0043231(intracellular membrane-bounded organelle)//GO:0031410(cytoplasmic vesicle)//GO:0005737(cytoplasm)//GO:0016020(membrane)	GO:0017137(Rab GTPase binding)	GO:0006810(transport)//GO:0015031(protein transport)//GO:0045055(regulated exocytosis)//GO:0070164(negative regulation of adiponectin secretion)
ENSMUSG00000042345	4.68366	-1.52745	6.37096	0.0374174	0.181507	up	1	9	3	0	0	0	-1.44199	-0.652504	-1.60148	-2.48599	-2.48599	-2.48599	Ubash3a	protein_coding	328795	5830413C03Rik|C330001M22|Sts-2|TULA|TULA-1	-	ubiquitin associated and SH3 domain containing, A		GO:0070062(extracellular exosome)//GO:0005634(nucleus)//GO:0005737(cytoplasm)//GO:0005829(cytosol)		GO:0050860(negative regulation of T cell receptor signaling pathway)//GO:0001817(regulation of cytokine production)
ENSMUSG00000031445	4.68289	-1.52771	6.70304	0.0339228	0.174446	up	1	8	4	0	0	0	-1.44199	-0.772697	-1.39637	-2.48599	-2.48599	-2.48599	Proz	protein_coding	66901	1300015B06Rik	-	protein Z, vitamin K-dependent plasma glycoprotein		GO:0070062(extracellular exosome)//GO:0005576(extracellular region)	GO:0004252(serine-type endopeptidase activity)//GO:0005509(calcium ion binding)	GO:0006508(proteolysis)//GO:0007599(hemostasis)//GO:0007596(blood coagulation)
ENSMUSG00000073008	4.68289	-1.52771	6.70304	0.0339228	0.174446	up	1	8	4	0	0	0	-1.44199	-0.772697	-1.39637	-2.48599	-2.48599	-2.48599	Gpr174	protein_coding	213439	Gm376|Lypsr3	-	G protein-coupled receptor 174		GO:0016020(membrane)//GO:0005886(plasma membrane)//GO:0016021(integral component of membrane)	GO:0004871(signal transducer activity)//GO:0004930(G-protein coupled receptor activity)//GO:0045125(bioactive lipid receptor activity)	GO:0007186(G-protein coupled receptor signaling pathway)//GO:0043029(T cell homeostasis)//GO:0007165(signal transduction)
ENSMUSG00000026205	4.68212	-1.52797	6.89799	0.0320653	0.168937	up	1	7	5	0	0	0	-1.44199	-0.90382	-1.21682	-2.48599	-2.48599	-2.48599	Slc23a3	protein_coding	22626	SVCT3|Yspl1	-	solute carrier family 23 (nucleobase transporters), member 3		GO:0016020(membrane)//GO:0016021(integral component of membrane)//GO:0005575(cellular_component)//GO:0005737(cytoplasm)	GO:0003674(molecular_function)//GO:0005215(transporter activity)	GO:0055085(transmembrane transport)//GO:0006810(transport)//GO:0008150(biological_process)
ENSMUSG00000030158	4.68058	-1.5285	6.9011	0.0320368	0.168902	up	1	5	7	0	0	0	-1.44199	-1.20835	-0.91343	-2.48599	-2.48599	-2.48599	Clec12b	protein_coding	71183	4933425B16Rik	-	C-type lectin domain family 12, member B		GO:0016020(membrane)//GO:0005886(plasma membrane)//GO:0005575(cellular_component)//GO:0016021(integral component of membrane)	GO:0030246(carbohydrate binding)	GO:0008150(biological_process)
ENSMUSG00000029322	4.67568	6.48809	42.5636	9.65869e-05	0.00377472	up	174	5619	3905	41	31	82	5.05144	8.15946	7.62043	2.93969	2.26373	3.03211	Plac8	protein_coding	231507	C15|D5Wsu111e	-	placenta-specific 8		GO:0005634(nucleus)	GO:0003682(chromatin binding)//GO:0005515(protein binding)	GO:0008284(positive regulation of cell proliferation)//GO:0009409(response to cold)//GO:0045944(positive regulation of transcription from RNA polymerase II promoter)//GO:0043066(negative regulation of apoptotic process)//GO:0050873(brown fat cell differentiation)//GO:0040015(negative regulation of multicellular organism growth)//GO:0042742(defense response to bacterium)
ENSMUSG00000039236	4.67241	6.19368	132.928	7.86469e-07	0.000292452	up	385	3200	3663	26	41	57	6.19295	7.3479	7.52822	2.30182	2.65394	2.5212	Isg20	protein_coding	57444	1600023I01Rik|2010107M23Rik|20kDa|DnaQL|HEM45	-	interferon-stimulated protein		GO:0005730(nucleolus)//GO:0005634(nucleus)//GO:0016605(PML body)//GO:0005737(cytoplasm)//GO:0015030(Cajal body)	GO:0034511(U3 snoRNA binding)//GO:0003676(nucleic acid binding)//GO:0046872(metal ion binding)//GO:0030620(U2 snRNA binding)//GO:0030619(U1 snRNA binding)//GO:0000175(3'-5'-exoribonuclease activity)//GO:0003723(RNA binding)//GO:0004527(exonuclease activity)//GO:0008859(exoribonuclease II activity)//GO:0008310(single-stranded DNA 3'-5' exodeoxyribonuclease activity)//GO:0004518(nuclease activity)/…	GO:0045071(negative regulation of viral genome replication)//GO:0002376(immune system process)//GO:0045087(innate immune response)//GO:0000738(DNA catabolic process, exonucleolytic)//GO:0006401(RNA catabolic process)//GO:0051607(defense response to virus)//GO:0009615(response to virus)//GO:0006364(rRNA processing)
ENSMUSG00000022582	4.66761	2.3245	47.8695	5.33371e-05	0.00255536	up	27	284	143	1	2	5	2.40506	3.86993	2.88322	-1.4688	-1.06851	-0.585534	Ly6g	protein_coding	546644	Gr-1|Gr1|Ly-6G	-	lymphocyte antigen 6 complex, locus G		GO:0016020(membrane)//GO:0005886(plasma membrane)//GO:0031225(anchored component of membrane)//GO:0009897(external side of plasma membrane)
ENSMUSG00000039232	4.66511	6.37222	135.088	7.32593e-07	0.000292452	up	448	4274	3446	33	37	73	6.4111	7.76502	7.4402	2.63465	2.51026	2.86826	Stx11	protein_coding	74732	5830405C08Rik	-	syntaxin 11	mmu04130(SNARE interactions in vesicular transport)	GO:0005886(plasma membrane)//GO:0016020(membrane)//GO:0031201(SNARE complex)//GO:0016021(integral component of membrane)//GO:0008021(synaptic vesicle)//GO:0005794(Golgi apparatus)	GO:0000149(SNARE binding)//GO:0005484(SNAP receptor activity)	GO:0048278(vesicle docking)//GO:0043320(natural killer cell degranulation)//GO:0001913(T cell mediated cytotoxicity)//GO:0043316(cytotoxic T cell degranulation)//GO:0016192(vesicle-mediated transport)//GO:0006886(intracellular protein transport)//GO:0031629(synaptic vesicle fusion to presynaptic active zone membrane)//GO:0042267(natural killer cell mediated cytotoxicity)//GO:0043312(neutrophil de…
ENSMUSG00000046908	4.66488	5.33409	44.6353	8.0327e-05	0.00329299	up	83	2351	1880	12	24	33	3.99203	6.90368	6.56725	1.24602	1.91005	1.76496	Ltb4r1	protein_coding	16995	BLT1|BLTR|Ltb4r|mBLTR	-	leukotriene B4 receptor 1	mmu04080(Neuroactive ligand-receptor interaction)	GO:0016020(membrane)//GO:0005886(plasma membrane)//GO:0005887(integral component of plasma membrane)//GO:0016021(integral component of membrane)//GO:0045121(membrane raft)	GO:0004974(leukotriene receptor activity)//GO:0004871(signal transducer activity)//GO:0001632(leukotriene B4 receptor activity)//GO:0004930(G-protein coupled receptor activity)//GO:0008528(G-protein coupled peptide receptor activity)	GO:0006954(inflammatory response)//GO:0007218(neuropeptide signaling pathway)//GO:0007186(G-protein coupled receptor signaling pathway)//GO:0007200(phospholipase C-activating G-protein coupled receptor signaling pathway)//GO:0007165(signal transduction)
ENSMUSG00000058470	4.66062	0.621739	22.8675	0.00085732	0.0169609	up	15	51	41	0	1	1	1.59544	1.47092	1.16522	-2.48599	-1.60974	-1.85683	Gm8369	protein_coding	666926	EG666926	-	predicted gene 8369		GO:0005575(cellular_component)	GO:0003674(molecular_function)	GO:0008150(biological_process)
ENSMUSG00000022534	4.65846	6.9889	96.4476	3.44453e-06	0.000602073	up	533	5915	6528	49	58	115	6.66125	8.23348	8.36122	3.19136	3.14233	3.51099	Mefv	protein_coding	54483	FMF|TRIM20|pyrin	-	Mediterranean fever	mmu04621(NOD-like receptor signaling pathway)	GO:0005874(microtubule)//GO:0042995(cell projection)//GO:0005875(microtubule associated complex)//GO:0031410(cytoplasmic vesicle)//GO:0005622(intracellular)//GO:0005634(nucleus)//GO:0005856(cytoskeleton)//GO:0005737(cytoplasm)	GO:0008270(zinc ion binding)//GO:0003779(actin binding)//GO:0046872(metal ion binding)	GO:0010508(positive regulation of autophagy)//GO:0032695(negative regulation of interleukin-12 production)//GO:0002376(immune system process)//GO:0045087(innate immune response)//GO:0050728(negative regulation of inflammatory response)//GO:2001056(positive regulation of cysteine-type endopeptidase activity)//GO:0032691(negative regulation of interleukin-1 beta production)//GO:0034341(response to …
ENSMUSG00000024399	4.65719	4.31939	27.4808	0.000490818	0.0114304	up	22	1210	925	7	6	22	2.12061	5.94744	5.54684	0.543953	0.10223	1.2174	Ltb	protein_coding	16994	AI662801|LTbeta|Tnfc|Tnfsf3|Tnlg1c|p33	-	lymphotoxin B	mmu04060(Cytokine-cytokine receptor interaction)//mmu04064(NF-kappa B signaling pathway)//mmu05323(Rheumatoid arthritis)	GO:0016020(membrane)//GO:0005886(plasma membrane)//GO:0005615(extracellular space)//GO:0016021(integral component of membrane)	GO:0005164(tumor necrosis factor receptor binding)//GO:0005125(cytokine activity)	GO:0006955(immune response)//GO:0048535(lymph node development)//GO:0010467(gene expression)//GO:0045084(positive regulation of interleukin-12 biosynthetic process)//GO:0043588(skin development)
ENSMUSG00000020641	4.64986	8.86833	85.5881	5.70721e-06	0.000805085	up	1908	22177	23922	228	234	316	8.49927	10.1395	10.2343	5.38724	5.13261	4.95484	Rsad2	protein_coding	58185	2510004L01Rik|Vig1|cig5	-	radical S-adenosyl methionine domain containing 2	mmu05164(Influenza A)	GO:0005743(mitochondrial inner membrane)//GO:0005811(lipid particle)//GO:0016020(membrane)//GO:0005789(endoplasmic reticulum membrane)//GO:0005739(mitochondrion)//GO:0005741(mitochondrial outer membrane)//GO:0005783(endoplasmic reticulum)	GO:0051539(4 iron, 4 sulfur cluster binding)//GO:0051536(iron-sulfur cluster binding)//GO:0043621(protein self-association)//GO:0003824(catalytic activity)//GO:0046872(metal ion binding)//GO:0005515(protein binding)	GO:0030278(regulation of ossification)//GO:0045071(negative regulation of viral genome replication)//GO:0002376(immune system process)//GO:0045087(innate immune response)//GO:0050709(negative regulation of protein secretion)//GO:0034165(positive regulation of toll-like receptor 9 signaling pathway)//GO:0035710(CD4-positive, alpha-beta T cell activation)//GO:0001503(ossification)//GO:2000553(posit…
ENSMUSG00000074417	4.63556	4.46021	99.5298	2.58043e-06	0.000519549	up	118	963	1055	10	14	12	4.49482	5.61911	5.73588	1.00454	1.18057	0.432387	Gm14548	protein_coding	100038909	OTTMUSG00000017169	-	predicted gene 14548	mmu04380(Osteoclast differentiation)	GO:0005575(cellular_component)	GO:0003674(molecular_function)	GO:0008150(biological_process)
ENSMUSG00000029379	4.63295	8.70769	60.3828	2.41446e-05	0.00162731	up	1526	29050	12751	212	212	275	8.17714	10.5289	9.32673	5.28273	4.99093	4.75559	Cxcl3	protein_coding	330122	Dcip1|Gm1960	-	chemokine (C-X-C motif) ligand 3	mmu04062(Chemokine signaling pathway)//mmu04668(TNF signaling pathway)//mmu05132(Salmonella infection)//mmu05134(Legionellosis)	GO:0005576(extracellular region)//GO:0005615(extracellular space)	GO:0045236(CXCR chemokine receptor binding)//GO:0005515(protein binding)//GO:0008009(chemokine activity)//GO:0005125(cytokine activity)	GO:0090023(positive regulation of neutrophil chemotaxis)//GO:0007204(positive regulation of cytosolic calcium ion concentration)//GO:0006954(inflammatory response)//GO:0032496(response to lipopolysaccharide)//GO:0042127(regulation of cell proliferation)//GO:0070098(chemokine-mediated signaling pathway)//GO:0006955(immune response)//GO:0006935(chemotaxis)//GO:0007186(G-protein coupled receptor sig…
ENSMUSG00000053846	4.6287	4.37821	83.5004	5.85638e-06	0.000810014	up	127	721	1133	5	8	25	4.60005	5.20333	5.83845	0.127503	0.456008	1.38847	Lipg	protein_coding	16891	3110013K01Rik|EL|lipase|mEDL	-	lipase, endothelial	mmu00561(Glycerolipid metabolism)//mmu01100(Metabolic pathways)	GO:0005794(Golgi apparatus)//GO:0005769(early endosome)//GO:0005576(extracellular region)//GO:0005615(extracellular space)//GO:0009986(cell surface)	GO:0052689(carboxylic ester hydrolase activity)//GO:0004806(triglyceride lipase activity)//GO:0008201(heparin binding)//GO:0004465(lipoprotein lipase activity)//GO:0004620(phospholipase activity)//GO:0008970(phosphatidylcholine 1-acylhydrolase activity)//GO:0016787(hydrolase activity)	GO:0043691(reverse cholesterol transport)//GO:0050746(regulation of lipoprotein metabolic process)//GO:0016042(lipid catabolic process)//GO:0010983(positive regulation of high-density lipoprotein particle clearance)//GO:0032376(positive regulation of cholesterol transport)//GO:0008283(cell proliferation)//GO:0055091(phospholipid homeostasis)//GO:0042632(cholesterol homeostasis)//GO:0006629(lipid …
ENSMUSG00000052212	4.62842	4.76788	37.3751	0.000158759	0.0052282	up	106	1582	1076	1	17	33	4.34139	6.3332	5.76422	-1.4688	1.44049	1.76496	Cd177	protein_coding	68891	1190003K14Rik|Pdp3	-	CD177 antigen		GO:0016020(membrane)//GO:0005886(plasma membrane)//GO:0031225(anchored component of membrane)//GO:0070062(extracellular exosome)	GO:0003674(molecular_function)	GO:0008150(biological_process)
ENSMUSG00000078763	4.62731	7.89006	172.657	2.10867e-07	0.000190019	up	1502	10192	11175	99	120	197	8.15429	9.01811	9.13646	4.1917	4.17609	4.27812	Slfn1	protein_coding	20555	AV316259	-	schlafen 1		GO:0005634(nucleus)//GO:0005737(cytoplasm)	GO:0005515(protein binding)	GO:2000134(negative regulation of G1/S transition of mitotic cell cycle)//GO:0007050(cell cycle arrest)//GO:0001933(negative regulation of protein phosphorylation)//GO:1900477(negative regulation of G1/S transition of mitotic cell cycle by negative regulation of transcription from RNA polymerase II promoter)//GO:0000122(negative regulation of transcription from RNA polymerase II promoter)//GO:004…
ENSMUSG00000004552	4.61669	2.50507	36.2982	0.000166714	0.00540072	up	34	244	235	0	2	8	2.72759	3.65381	3.58613	-2.48599	-1.06851	-0.0601815	Ctse	protein_coding	13034	A430072O03Rik|C920004C08Rik|CE|CatE	-	cathepsin E	mmu04142(Lysosome)	GO:0005768(endosome)//GO:0070062(extracellular exosome)	GO:0008233(peptidase activity)//GO:0042803(protein homodimerization activity)//GO:0016787(hydrolase activity)//GO:0004190(aspartic-type endopeptidase activity)	GO:0006508(proteolysis)//GO:0016540(protein autoprocessing)//GO:0030163(protein catabolic process)//GO:0019886(antigen processing and presentation of exogenous peptide antigen via MHC class II)
ENSMUSG00000026580	4.60531	1.86206	29.1555	0.000370431	0.00946984	up	18	157	148	1	0	5	1.8442	3.02899	2.93162	-1.4688	-2.48599	-0.585534	Selp	protein_coding	20344	CD62P|GMP-140|Grmp|LECAM3|PADGEM	-	selectin, platelet	mmu04514(Cell adhesion molecules (CAMs))//mmu05144(Malaria)//mmu05150(Staphylococcus aureus infection)	GO:0009897(external side of plasma membrane)//GO:0016020(membrane)//GO:0016021(integral component of membrane)//GO:0031092(platelet alpha granule membrane)//GO:0005654(nucleoplasm)//GO:0005615(extracellular space)//GO:0005737(cytoplasm)	GO:0033691(sialic acid binding)//GO:0048306(calcium-dependent protein binding)//GO:0008201(heparin binding)//GO:0001530(lipopolysaccharide binding)//GO:0042806(fucose binding)//GO:0030246(carbohydrate binding)//GO:0070492(oligosaccharide binding)//GO:0005515(protein binding)//GO:0001948(glycoprotein binding)//GO:0005509(calcium ion binding)	GO:0050900(leukocyte migration)//GO:0007159(leukocyte cell-cell adhesion)//GO:0007157(heterophilic cell-cell adhesion via plasma membrane cell adhesion molecules)//GO:0002687(positive regulation of leukocyte migration)//GO:0007155(cell adhesion)//GO:0006954(inflammatory response)//GO:0010572(positive regulation of platelet activation)//GO:0002691(regulation of cellular extravasation)//GO:0033623(…
ENSMUSG00000028270	4.60482	8.02633	176.721	1.86557e-07	0.000190019	up	2029	13589	8436	128	128	197	8.58793	9.43299	8.73096	4.55915	4.26831	4.27812	Gbp2	protein_coding	14469	-	-	guanylate binding protein 2		GO:0020005(symbiont-containing vacuole membrane)//GO:0016020(membrane)//GO:0005794(Golgi apparatus)//GO:0031410(cytoplasmic vesicle)//GO:0005737(cytoplasm)	GO:0000166(nucleotide binding)//GO:0005525(GTP binding)//GO:0016787(hydrolase activity)//GO:0003924(GTPase activity)	GO:0050830(defense response to Gram-positive bacterium)//GO:0044406(adhesion of symbiont to host)//GO:0071222(cellular response to lipopolysaccharide)//GO:0035458(cellular response to interferon-beta)//GO:0071346(cellular response to interferon-gamma)//GO:0042832(defense response to protozoan)
ENSMUSG00000056054	4.60005	9.14574	192.256	1.2727e-07	0.000190019	up	4836	27045	19266	247	296	463	9.84059	10.4257	9.92205	5.50224	5.47016	5.50329	S100a8	protein_coding	20201	60B8Ag|AI323541|B8Ag|CFAg|CP-10|Caga|MRP8|p8	-	S100 calcium binding protein A8 (calgranulin A)		GO:0005886(plasma membrane)//GO:0070062(extracellular exosome)//GO:0005576(extracellular region)//GO:0016020(membrane)//GO:0005856(cytoskeleton)//GO:0005634(nucleus)//GO:0005615(extracellular space)//GO:0005737(cytoplasm)	GO:0008270(zinc ion binding)//GO:0016209(antioxidant activity)//GO:0035662(Toll-like receptor 4 binding)//GO:0050786(RAGE receptor binding)//GO:0008017(microtubule binding)//GO:0046872(metal ion binding)//GO:0050544(arachidonic acid binding)//GO:0005509(calcium ion binding)	GO:0014002(astrocyte development)//GO:0030593(neutrophil chemotaxis)//GO:0002376(immune system process)//GO:0045087(innate immune response)//GO:0002793(positive regulation of peptide secretion)//GO:0070488(neutrophil aggregation)//GO:0050727(regulation of inflammatory response)//GO:0006954(inflammatory response)//GO:2001244(positive regulation of intrinsic apoptotic signaling pathway)//GO:0002523…
ENSMUSG00000001156	4.58786	9.90565	105.158	1.98381e-06	0.000457312	up	4916	46629	44088	455	493	748	9.86426	11.2115	11.1162	6.381	6.20383	6.19315	Mxd1	protein_coding	17119	AW122478|Mad|Mad1	-	MAX dimerization protein 1		GO:0005634(nucleus)//GO:0000790(nuclear chromatin)	GO:0046983(protein dimerization activity)//GO:0000978(RNA polymerase II core promoter proximal region sequence-specific DNA binding)//GO:0005515(protein binding)//GO:0003677(DNA binding)//GO:0001078(transcriptional repressor activity, RNA polymerase II core promoter proximal region sequence-specific binding)	GO:0006351(transcription, DNA-templated)//GO:0006355(regulation of transcription, DNA-templated)//GO:0000122(negative regulation of transcription from RNA polymerase II promoter)
ENSMUSG00000066755	4.58594	-1.57787	6.19275	0.0394844	0.187053	up	1	8	3	0	0	0	-1.44199	-0.772697	-1.60148	-2.48599	-2.48599	-2.48599	Tnfsf18	protein_coding	240873	Gitrl|Tnlg2a	-	tumor necrosis factor (ligand) superfamily, member 18	mmu04060(Cytokine-cytokine receptor interaction)	GO:0016020(membrane)//GO:0005886(plasma membrane)//GO:0005615(extracellular space)//GO:0009986(cell surface)//GO:0016021(integral component of membrane)	GO:0005515(protein binding)//GO:0032813(tumor necrosis factor receptor superfamily binding)//GO:0005164(tumor necrosis factor receptor binding)//GO:0005125(cytokine activity)	GO:0042129(regulation of T cell proliferation)//GO:0032675(regulation of interleukin-6 production)//GO:0032615(interleukin-12 production)//GO:0006955(immune response)//GO:0010759(positive regulation of macrophage chemotaxis)//GO:0033209(tumor necrosis factor-mediated signaling pathway)//GO:0042511(positive regulation of tyrosine phosphorylation of Stat1 protein)//GO:0002376(immune system process)…
ENSMUSG00000047094	4.58266	-1.57894	6.49114	0.0361015	0.178567	up	1	4	7	0	0	0	-1.44199	-1.38869	-0.91343	-2.48599	-2.48599	-2.48599	Ofcc1	protein_coding	218165	opo	-	orofacial cleft 1 candidate 1		GO:0005783(endoplasmic reticulum)//GO:0048471(perinuclear region of cytoplasm)//GO:0015630(microtubule cytoskeleton)//GO:0005737(cytoplasm)//GO:0005829(cytosol)	GO:0003674(molecular_function)	GO:0008150(biological_process)
ENSMUSG00000074385	4.58102	-1.57947	5.73728	0.0454781	0.201441	up	1	2	9	0	0	0	-1.44199	-1.83544	-0.662888	-2.48599	-2.48599	-2.48599	Gm10684	protein_coding	100038468	ENSMUSG00000074385	-	predicted gene 10684
ENSMUSG00000026180	4.56469	9.36029	173.575	2.02364e-07	0.000190019	up	5611	26516	27206	221	386	632	10.055	10.3972	10.4198	5.34244	5.85181	5.95068	Cxcr2	protein_coding	12765	CD128|CDw128|Cmkar2|Gpcr16|IL-8Rh|IL-8rb|IL8RA|Il8rb|mIL-8RH	-	chemokine (C-X-C motif) receptor 2	mmu04060(Cytokine-cytokine receptor interaction)//mmu04062(Chemokine signaling pathway)//mmu04072(Phospholipase D signaling pathway)//mmu04144(Endocytosis)	GO:0005886(plasma membrane)//GO:0009986(cell surface)//GO:0016020(membrane)//GO:0042629(mast cell granule)//GO:0016021(integral component of membrane)//GO:0005622(intracellular)	GO:0016494(C-X-C chemokine receptor activity)//GO:0004871(signal transducer activity)//GO:0004918(interleukin-8 receptor activity)//GO:0004930(G-protein coupled receptor activity)//GO:0019959(interleukin-8 binding)//GO:0004950(chemokine receptor activity)//GO:0005515(protein binding)	GO:0010666(positive regulation of cardiac muscle cell apoptotic process)//GO:0033030(negative regulation of neutrophil apoptotic process)//GO:0008284(positive regulation of cell proliferation)//GO:0042119(neutrophil activation)//GO:0043117(positive regulation of vascular permeability)//GO:0007200(phospholipase C-activating G-protein coupled receptor signaling pathway)//GO:0030593(neutrophil chemo…
ENSMUSG00000051682	4.55991	3.80049	53.0782	4.05683e-05	0.00211567	up	57	637	682	7	11	5	3.45724	5.02554	5.10912	0.543953	0.863309	-0.585534	Treml4	protein_coding	224840	5031403H21Rik|BB137214|IDCP1|TLT-4|TLT4|Treml3	-	triggering receptor expressed on myeloid cells-like 4		GO:0016020(membrane)//GO:0016021(integral component of membrane)	GO:0005515(protein binding)	GO:0006911(phagocytosis, engulfment)//GO:0002457(T cell antigen processing and presentation)
ENSMUSG00000074063	4.55593	6.24653	48.2951	5.89963e-05	0.00268858	up	173	3871	4062	24	45	74	5.04317	7.62226	7.67724	2.19068	2.7846	2.88742	Osgin1	protein_coding	71839	1700012B18Rik|Okl38	-	oxidative stress induced growth inhibitor 1		GO:0005575(cellular_component)	GO:0008083(growth factor activity)	GO:0030308(negative regulation of cell growth)
ENSMUSG00000070305	4.54615	3.05819	63.6043	1.66062e-05	0.00135456	up	48	470	251	5	4	5	3.2137	4.58972	3.67979	0.127503	-0.367506	-0.585534	Mpzl3	protein_coding	319742	5430427F17Rik|A530065I17Rik|rc	-	myelin protein zero-like 3		GO:0016020(membrane)//GO:0016021(integral component of membrane)		GO:0042633(hair cycle)//GO:0007155(cell adhesion)//GO:0030198(extracellular matrix organization)
ENSMUSG00000042622	4.54389	5.59841	62.5074	2.09782e-05	0.00154298	up	149	2884	2007	21	26	42	4.82897	7.19808	6.66138	2.00608	2.02025	2.09656	Maff	protein_coding	17133	-	-	v-maf musculoaponeurotic fibrosarcoma oncogene family, protein F (avian)		GO:0005739(mitochondrion)//GO:0005634(nucleus)	GO:0043565(sequence-specific DNA binding)//GO:0003700(transcription factor activity, sequence-specific DNA binding)//GO:0003677(DNA binding)//GO:0001228(transcriptional activator activity, RNA polymerase II transcription regulatory region sequence-specific binding)	GO:0006351(transcription, DNA-templated)//GO:0045604(regulation of epidermal cell differentiation)//GO:0006357(regulation of transcription from RNA polymerase II promoter)//GO:0001701(in utero embryonic development)//GO:0035914(skeletal muscle cell differentiation)//GO:0006355(regulation of transcription, DNA-templated)
ENSMUSG00000030413	4.54059	4.08629	38.164	0.000146683	0.00495507	up	60	983	674	2	6	26	3.53007	5.64866	5.09219	-0.878158	0.10223	1.44126	Pglyrp1	protein_coding	21946	PGRP|PGRP-S|Pglyrp|Tag7|Tasg7|Tnfsf3l	-	peptidoglycan recognition protein 1		GO:0070062(extracellular exosome)//GO:0005576(extracellular region)//GO:0005615(extracellular space)//GO:0005737(cytoplasm)	GO:0016019(peptidoglycan receptor activity)//GO:0008270(zinc ion binding)//GO:0042834(peptidoglycan binding)//GO:0008745(N-acetylmuramoyl-L-alanine amidase activity)//GO:0005125(cytokine activity)	GO:0002376(immune system process)//GO:0032827(negative regulation of natural killer cell differentiation involved in immune response)//GO:0009253(peptidoglycan catabolic process)//GO:0032689(negative regulation of interferon-gamma production)//GO:0050728(negative regulation of inflammatory response)//GO:0044117(growth of symbiont in host)//GO:0050830(defense response to Gram-positive bacterium)//…
ENSMUSG00000041754	4.53346	3.90082	53.1419	4.03747e-05	0.0021125	up	49	831	628	9	7	10	3.24288	5.40725	4.99075	0.866727	0.289936	0.207023	Trem3	protein_coding	58218	BB134760	-	triggering receptor expressed on myeloid cells 3			GO:0042834(peptidoglycan binding)//GO:0005515(protein binding)//GO:0001530(lipopolysaccharide binding)//GO:0070891(lipoteichoic acid binding)	GO:0042107(cytokine metabolic process)//GO:0016477(cell migration)//GO:0070945(neutrophil mediated killing of gram-negative bacterium)//GO:0072672(neutrophil extravasation)//GO:0002374(cytokine secretion involved in immune response)//GO:0050755(chemokine metabolic process)//GO:0030593(neutrophil chemotaxis)
ENSMUSG00000029380	4.53256	3.67006	49.3317	5.42548e-05	0.00257605	up	104	718	296	7	11	3	4.31416	5.19734	3.91464	0.543953	0.863309	-1.08546	Cxcl1	protein_coding	14825	Fsp|Gro1|KC|Mgsa|N51|Scyb1|gro	-	chemokine (C-X-C motif) ligand 1	mmu04060(Cytokine-cytokine receptor interaction)//mmu04062(Chemokine signaling pathway)//mmu04621(NOD-like receptor signaling pathway)//mmu04668(TNF signaling pathway)//mmu05132(Salmonella infection)//mmu05134(Legionellosis)	GO:0005576(extracellular region)//GO:0005615(extracellular space)	GO:0045236(CXCR chemokine receptor binding)//GO:0008083(growth factor activity)//GO:0008009(chemokine activity)//GO:0005125(cytokine activity)	GO:0032930(positive regulation of superoxide anion generation)//GO:0010765(positive regulation of sodium ion transport)//GO:0090023(positive regulation of neutrophil chemotaxis)//GO:0070965(positive regulation of neutrophil mediated killing of fungus)//GO:0007204(positive regulation of cytosolic calcium ion concentration)//GO:0006954(inflammatory response)//GO:0043268(positive regulation of potas…
ENSMUSG00000006724	4.52335	-1.65375	5.72776	0.0456154	0.20172	up	2	2	6	0	0	0	-0.842651	-1.83544	-1.05716	-2.48599	-2.48599	-2.48599	Cyp27b1	protein_coding	13115	Cp2b|Cyp1|Cyp27b|Cyp40|P450c1|Pddr|Vdd1|Vddr|VddrI|Vdr	-	cytochrome P450, family 27, subfamily b, polypeptide 1	mmu00100(Steroid biosynthesis)//mmu01100(Metabolic pathways)//mmu05152(Tuberculosis)	GO:0016020(membrane)//GO:0005739(mitochondrion)//GO:0005737(cytoplasm)	GO:0004498(calcidiol 1-monooxygenase activity)//GO:0016705(oxidoreductase activity, acting on paired donors, with incorporation or reduction of molecular oxygen)//GO:0020037(heme binding)//GO:0016491(oxidoreductase activity)//GO:0004497(monooxygenase activity)//GO:0005506(iron ion binding)//GO:0046872(metal ion binding)	GO:0030500(regulation of bone mineralization)//GO:0034695(response to prostaglandin E)//GO:0008285(negative regulation of cell proliferation)//GO:0032868(response to insulin)//GO:0055074(calcium ion homeostasis)//GO:0070564(positive regulation of vitamin D receptor signaling pathway)//GO:0006816(calcium ion transport)//GO:0042359(vitamin D metabolic process)//GO:0032496(response to lipopolysaccha…
ENSMUSG00000032561	4.52168	1.24288	19.9273	0.00139298	0.023496	up	14	104	76	0	0	4	1.50198	2.45079	2.00172	-2.48599	-2.48599	-0.813949	Acpp	protein_coding	56318	5'-NT|A030005E02Rik|FRAP|Lap|PAP|Ppal	-	acid phosphatase, prostate		GO:0005764(lysosome)//GO:0005771(multivesicular body)//GO:0005576(extracellular region)//GO:0016020(membrane)//GO:0005886(plasma membrane)//GO:0030175(filopodium)//GO:0005765(lysosomal membrane)//GO:0012506(vesicle membrane)//GO:0031985(Golgi cisterna)//GO:0016021(integral component of membrane)//GO:0070062(extracellular exosome)//GO:0005622(intracellular)//GO:0045177(apical part of cell)//GO:000…	GO:0003993(acid phosphatase activity)//GO:0042131(thiamine phosphate phosphatase activity)//GO:0033265(choline binding)//GO:0042803(protein homodimerization activity)//GO:0042802(identical protein binding)//GO:0016791(phosphatase activity)//GO:0008253(5'-nucleotidase activity)//GO:0052642(lysophosphatidic acid phosphatase activity)//GO:0016787(hydrolase activity)	GO:0009117(nucleotide metabolic process)//GO:0051930(regulation of sensory perception of pain)//GO:0046085(adenosine metabolic process)//GO:0006772(thiamine metabolic process)//GO:0016311(dephosphorylation)//GO:0060168(positive regulation of adenosine receptor signaling pathway)//GO:0006144(purine nucleobase metabolic process)
ENSMUSG00000024053	4.51949	8.77688	58.147	2.81284e-05	0.00176301	up	1470	25207	19044	130	253	493	8.12324	10.3242	9.90533	4.58135	5.24469	5.59352	Emilin2	protein_coding	246707	FOAP-10	-	elastin microfibril interfacer 2		GO:0005578(proteinaceous extracellular matrix)//GO:0031012(extracellular matrix)//GO:0005581(collagen trimer)//GO:0005576(extracellular region)		GO:0007155(cell adhesion)
ENSMUSG00000061048	4.51301	-0.428517	7.99591	0.0188992	0.123861	up	16	4	12	0	0	1	1.68322	-1.38869	-0.353562	-2.48599	-2.48599	-1.85683	Cdh3	protein_coding	12560	AI385538|Cadp|Cdhp|P-cadherin|Pcad	-	cadherin 3	mmu04514(Cell adhesion molecules (CAMs))	GO:0016020(membrane)//GO:0005886(plasma membrane)//GO:0016021(integral component of membrane)//GO:0005737(cytoplasm)//GO:0005913(cell-cell adherens junction)	GO:0046872(metal ion binding)//GO:0005509(calcium ion binding)	GO:0060901(regulation of hair cycle by canonical Wnt signaling pathway)//GO:0031424(keratinization)//GO:0010838(positive regulation of keratinocyte proliferation)//GO:0060070(canonical Wnt signaling pathway)//GO:0010628(positive regulation of gene expression)//GO:0007156(homophilic cell adhesion via plasma membrane adhesion molecules)//GO:0007155(cell adhesion)//GO:0022405(hair cycle process)//GO…
ENSMUSG00000022902	4.50868	0.498425	18.3302	0.00180583	0.0283312	up	17	29	45	1	0	1	1.76595	0.725285	1.28928	-1.4688	-2.48599	-1.85683	Stfa2	protein_coding	20862	Stf2	-	stefin A2		GO:0005622(intracellular)//GO:0005575(cellular_component)//GO:0005737(cytoplasm)	GO:0030414(peptidase inhibitor activity)//GO:0004869(cysteine-type endopeptidase inhibitor activity)//GO:0004866(endopeptidase inhibitor activity)	GO:0010951(negative regulation of endopeptidase activity)//GO:0010466(negative regulation of peptidase activity)
ENSMUSG00000033107	4.48444	1.80153	30.5588	0.000303893	0.00819275	up	10	148	164	1	1	4	1.05247	2.94574	3.07642	-1.4688	-1.60974	-0.813949	Rnf125	protein_coding	67664	4930553F04Rik	-	ring finger protein 125	mmu04622(RIG-I-like receptor signaling pathway)	GO:0005622(intracellular)//GO:0005794(Golgi apparatus)//GO:0016020(membrane)	GO:0070740(tubulin-glutamic acid ligase activity)//GO:0008270(zinc ion binding)//GO:0070739(protein-glutamic acid ligase activity)//GO:0070735(protein-glycine ligase activity)//GO:0008766(UDP-N-acetylmuramoylalanyl-D-glutamyl-2,6-diaminopimelate-D-alanyl-D-alanine ligase activity)//GO:0070737(protein-glycine ligase activity, elongating)//GO:0004842(ubiquitin-protein transferase activity)//GO:0018…	GO:0002250(adaptive immune response)//GO:0000209(protein polyubiquitination)//GO:0002376(immune system process)//GO:0032436(positive regulation of proteasomal ubiquitin-dependent protein catabolic process)
ENSMUSG00000020010	4.48371	3.12844	63.7043	1.64975e-05	0.00135456	up	40	335	461	4	4	8	2.95621	4.10552	4.54769	-0.136662	-0.367506	-0.0601815	Vnn3	protein_coding	26464	-	-	vanin 3	mmu00770(Pantothenate and CoA biosynthesis)	GO:0016020(membrane)//GO:0005886(plasma membrane)//GO:0031225(anchored component of membrane)//GO:0005615(extracellular space)	GO:0017159(pantetheine hydrolase activity)//GO:0016811(hydrolase activity, acting on carbon-nitrogen (but not peptide) bonds, in linear amides)//GO:0016810(hydrolase activity, acting on carbon-nitrogen (but not peptide) bonds)//GO:0016787(hydrolase activity)	GO:0006768(biotin metabolic process)//GO:0006807(nitrogen compound metabolic process)//GO:0015939(pantothenate metabolic process)//GO:0007417(central nervous system development)
ENSMUSG00000047604	4.48306	0.599534	11.7153	0.00710357	0.069249	up	1	80	45	1	0	1	-1.44199	2.08635	1.28928	-1.4688	-2.48599	-1.85683	Frat2	protein_coding	212398	-	-	frequently rearranged in advanced T cell lymphomas 2	mmu04310(Wnt signaling pathway)	GO:0005575(cellular_component)	GO:0003674(molecular_function)	GO:0016055(Wnt signaling pathway)
ENSMUSG00000012428	4.48137	6.63655	141.974	5.47252e-07	0.000290153	up	600	5048	3945	38	69	84	6.83179	8.00496	7.63512	2.83272	3.38822	3.06613	Steap4	protein_coding	117167	1110021O17Rik|AI481214|Tiarp|Tnfaip9	-	STEAP family member 4		GO:0005768(endosome)//GO:0005886(plasma membrane)//GO:0005887(integral component of plasma membrane)//GO:0016020(membrane)//GO:0005794(Golgi apparatus)//GO:0016021(integral component of membrane)//GO:0070062(extracellular exosome)	GO:0016491(oxidoreductase activity)//GO:0008823(cupric reductase activity)//GO:0052851(ferric-chelate reductase (NADPH) activity)//GO:0046872(metal ion binding)	GO:0055114(oxidation-reduction process)//GO:0097461(ferric iron import into cell)//GO:0006810(transport)//GO:0006811(ion transport)//GO:0015677(copper ion import)//GO:0055072(iron ion homeostasis)
ENSMUSG00000026068	4.46477	6.31573	112.452	1.76959e-06	0.000426472	up	390	4228	3293	36	46	73	6.21152	7.74942	7.37475	2.75672	2.8155	2.86826	Il18rap	protein_coding	16174	AcPL|IL-18R-beta|IL-18RAcP|IL-18Rbeta|IL-1RAcPL	-	interleukin 18 receptor accessory protein	mmu04060(Cytokine-cytokine receptor interaction)//mmu05321(Inflammatory bowel disease (IBD))	GO:0016020(membrane)//GO:0016021(integral component of membrane)	GO:0004908(interleukin-1 receptor activity)	GO:0007165(signal transduction)
ENSMUSG00000036661	4.45647	4.31192	57.4195	2.95943e-05	0.00179473	up	110	860	931	10	19	6	4.39437	5.45653	5.55613	1.00454	1.59094	-0.388388	Dennd3	protein_coding	105841	AI447457|E030003N15Rik	-	DENN/MADD domain containing 3			GO:0017112(Rab guanyl-nucleotide exchange factor activity)//GO:0005085(guanyl-nucleotide exchange factor activity)	GO:0044257(cellular protein catabolic process)//GO:0008333(endosome to lysosome transport)
ENSMUSG00000022102	4.45513	4.16741	23.1505	0.000891943	0.0175325	up	15	1100	822	6	8	22	1.59544	5.81035	5.37721	0.350703	0.456008	1.2174	Dok2	protein_coding	13449	DokR|Frip	-	docking protein 2		GO:0005622(intracellular)	GO:0005068(transmembrane receptor protein tyrosine kinase adaptor activity)//GO:0005158(insulin receptor binding)//GO:0005057(receptor signaling protein activity)	GO:0000165(MAPK cascade)//GO:0007265(Ras protein signal transduction)//GO:0007169(transmembrane receptor protein tyrosine kinase signaling pathway)
ENSMUSG00000030069	4.44461	3.32721	47.5093	6.08307e-05	0.00270261	up	170	227	262	5	2	13	5.01807	3.55115	3.74083	0.127503	-1.06851	0.533109	Prok2	protein_coding	50501	Bv8|PK2|Prok1	-	prokineticin 2		GO:0005576(extracellular region)	GO:0001664(G-protein coupled receptor binding)	GO:0003349(epicardium-derived cardiac endothelial cell differentiation)//GO:0008284(positive regulation of cell proliferation)//GO:0045765(regulation of angiogenesis)//GO:0000187(activation of MAPK activity)//GO:0045987(positive regulation of smooth muscle contraction)//GO:0008283(cell proliferation)//GO:0007283(spermatogenesis)//GO:0048511(rhythmic process)//GO:0007218(neuropeptide signaling pat…
ENSMUSG00000074419	4.43585	2.30563	29.4345	0.000369195	0.00946984	up	35	184	209	0	1	9	2.7683	3.25329	3.41964	-2.48599	-1.60974	0.0795981	Gm15448	protein_coding	100041146	ENSMUSG00000074419|OTTMUSG00000022068	-	predicted gene 15448	mmu04380(Osteoclast differentiation)	GO:0005575(cellular_component)	GO:0003674(molecular_function)	GO:0008150(biological_process)
ENSMUSG00000027368	4.43258	3.90911	48.0847	6.00196e-05	0.00269639	up	44	794	691	5	8	17	3.09069	5.34182	5.12794	0.127503	0.456008	0.877639	Dusp2	protein_coding	13537	PAC1	-	dual specificity phosphatase 2	mmu04010(MAPK signaling pathway)	GO:0005634(nucleus)	GO:0051019(mitogen-activated protein kinase binding)//GO:0008138(protein tyrosine/serine/threonine phosphatase activity)//GO:0017017(MAP kinase tyrosine/serine/threonine phosphatase activity)//GO:0004721(phosphoprotein phosphatase activity)//GO:0016791(phosphatase activity)//GO:0005515(protein binding)//GO:0016787(hydrolase activity)//GO:0004725(protein tyrosine phosphatase activity)	GO:0016311(dephosphorylation)//GO:0006470(protein dephosphorylation)//GO:0001706(endoderm formation)
ENSMUSG00000050931	4.42839	6.93959	127.675	9.20212e-07	0.000318193	up	716	6624	4544	61	84	92	7.08642	8.39672	7.83888	3.50183	3.66761	3.1947	Sgms2	protein_coding	74442	4933405A16Rik|5133401H06Rik|AI854299	-	sphingomyelin synthase 2	mmu00600(Sphingolipid metabolism)//mmu01100(Metabolic pathways)//mmu04071(Sphingolipid signaling pathway)	GO:0005886(plasma membrane)//GO:0005887(integral component of plasma membrane)//GO:0016020(membrane)//GO:0005794(Golgi apparatus)//GO:0016021(integral component of membrane)//GO:0030173(integral component of Golgi membrane)//GO:0045203(integral component of cell outer membrane)	GO:0033188(sphingomyelin synthase activity)//GO:0016301(kinase activity)//GO:0016740(transferase activity)//GO:0047493(ceramide cholinephosphotransferase activity)	GO:0006629(lipid metabolic process)//GO:0016310(phosphorylation)//GO:0006665(sphingolipid metabolic process)//GO:0006686(sphingomyelin biosynthetic process)
ENSMUSG00000030142	4.42659	9.26839	136.503	5.9644e-07	0.000292452	up	4036	31674	22994	295	369	567	9.57976	10.6536	10.1772	5.75752	5.78703	5.79458	Clec4e	protein_coding	56619	C86253|Clecsf9|Mincle	-	C-type lectin domain family 4, member e	mmu05152(Tuberculosis)	GO:0016020(membrane)//GO:0016021(integral component of membrane)	GO:0004872(receptor activity)//GO:0030246(carbohydrate binding)//GO:0005515(protein binding)	GO:0050715(positive regulation of cytokine secretion)//GO:0002376(immune system process)//GO:0045087(innate immune response)//GO:0038094(Fc-gamma receptor signaling pathway)//GO:0002292(T cell differentiation involved in immune response)//GO:0006955(immune response)//GO:0042742(defense response to bacterium)
ENSMUSG00000042417	4.40239	1.65474	12.8658	0.00563135	0.0595957	up	1	176	124	3	1	1	-1.44199	3.19039	2.68288	-0.460287	-1.60974	-1.85683	Ccno	protein_coding	218630	C86987|Ccnu|E130318K11|Ung2	-	cyclin O		GO:0005654(nucleoplasm)//GO:0005634(nucleus)//GO:0005737(cytoplasm)	GO:0004844(uracil DNA N-glycosylase activity)	GO:1903251(multi-ciliated epithelial cell differentiation)//GO:0042384(cilium assembly)//GO:0030030(cell projection organization)//GO:0051301(cell division)//GO:0006284(base-excision repair)//GO:0007049(cell cycle)
ENSMUSG00000005800	4.39922	6.73824	149.141	4.35392e-07	0.000256494	up	752	3656	5583	41	61	124	7.15711	7.5399	8.13575	2.93969	3.21365	3.61806	Mmp8	protein_coding	17394	BB138268	-	matrix metallopeptidase 8		GO:0005578(proteinaceous extracellular matrix)//GO:0031012(extracellular matrix)//GO:0005576(extracellular region)//GO:0005615(extracellular space)	GO:0008237(metallopeptidase activity)//GO:0008233(peptidase activity)//GO:0008270(zinc ion binding)//GO:0004222(metalloendopeptidase activity)//GO:0004252(serine-type endopeptidase activity)//GO:0016787(hydrolase activity)//GO:0046872(metal ion binding)//GO:0005509(calcium ion binding)	GO:0006508(proteolysis)//GO:0030574(collagen catabolic process)
ENSMUSG00000073652	4.39479	-0.211959	9.7624	0.0114577	0.0925816	up	1	34	25	0	0	1	-1.44199	0.931675	0.523204	-2.48599	-2.48599	-1.85683	Apol7d	protein_coding	100042814	ENSMUSG00000073652|Gm15456|OTTMUSG00000022136	-	apolipoprotein L 7d		GO:0005575(cellular_component)	GO:0003674(molecular_function)	GO:0008150(biological_process)
ENSMUSG00000078920	4.38293	5.78055	57.2729	2.99009e-05	0.00179473	up	171	3464	2052	31	32	47	5.02649	7.46215	6.69332	2.54712	2.30785	2.25241	Ifi47	protein_coding	15953	47kDa|IRG-47|Ifggc1|Igrd|Iigp4|Iipg4|Irgd	-	interferon gamma inducible protein 47	mmu04668(TNF signaling pathway)	GO:0005783(endoplasmic reticulum)		GO:0006952(defense response)
ENSMUSG00000031504	4.37901	6.21846	53.9254	3.80811e-05	0.00203945	up	209	4261	3321	28	56	70	5.31456	7.76063	7.38695	2.405	3.09274	2.80923	Rab20	protein_coding	19332	AA536966|D8Ertd350e	-	RAB20, member RAS oncogene family		GO:0016020(membrane)//GO:0043231(intracellular membrane-bounded organelle)//GO:0005794(Golgi apparatus)//GO:0045335(phagocytic vesicle)//GO:0031410(cytoplasmic vesicle)	GO:0000166(nucleotide binding)//GO:0005525(GTP binding)	GO:0090385(phagosome-lysosome fusion)//GO:0090383(phagosome acidification)//GO:0007264(small GTPase mediated signal transduction)//GO:0006810(transport)//GO:0015031(protein transport)//GO:2000785(regulation of autophagosome assembly)
ENSMUSG00000053044	4.37688	-0.165518	10.1287	0.0104072	0.0878179	up	3	40	17	0	1	0	-0.42048	1.14575	0.0487631	-2.48599	-1.60974	-2.48599	Cd8b1	protein_coding	12526	Cd8b|Ly-3|Ly-C|Lyt-3	-	CD8 antigen, beta chain 1	mmu04514(Cell adhesion molecules (CAMs))//mmu04612(Antigen processing and presentation)//mmu04640(Hematopoietic cell lineage)//mmu04660(T cell receptor signaling pathway)//mmu05340(Primary immunodeficiency)	GO:0016020(membrane)//GO:0009897(external side of plasma membrane)//GO:0016021(integral component of membrane)//GO:0009986(cell surface)	GO:0005515(protein binding)	GO:0002250(adaptive immune response)//GO:0002376(immune system process)
ENSMUSG00000056749	4.36457	6.76806	63.2144	2.00382e-05	0.00152698	up	362	6323	4584	43	81	104	6.10431	8.32966	7.85152	3.00684	3.61589	3.36833	Nfil3	protein_coding	18030	AV225605|E4BP4	-	nuclear factor, interleukin 3, regulated		GO:0005634(nucleus)	GO:0003700(transcription factor activity, sequence-specific DNA binding)//GO:0043565(sequence-specific DNA binding)//GO:0000979(RNA polymerase II core promoter sequence-specific DNA binding)//GO:0000977(RNA polymerase II regulatory region sequence-specific DNA binding)//GO:0001078(transcriptional repressor activity, RNA polymerase II core promoter proximal region sequence-specific binding)//GO:00…	GO:0010628(positive regulation of gene expression)//GO:0006351(transcription, DNA-templated)//GO:0048511(rhythmic process)//GO:0006366(transcription from RNA polymerase II promoter)//GO:0071353(cellular response to interleukin-4)//GO:0000122(negative regulation of transcription from RNA polymerase II promoter)//GO:0007623(circadian rhythm)//GO:0006955(immune response)//GO:0006355(regulation of tr…
ENSMUSG00000021281	4.36438	7.94178	65.9441	1.68574e-05	0.00136413	up	890	14151	10250	102	136	298	7.3999	9.49144	9.01185	4.23435	4.35499	4.87073	Tnfaip2	protein_coding	21928	B94|Exoc3l3|M-sec|Tnfip2|tnfb94	-	tumor necrosis factor, alpha-induced protein 2		GO:0000145(exocyst)	GO:0000149(SNARE binding)	GO:0006887(exocytosis)//GO:0051601(exocyst localization)//GO:0007275(multicellular organism development)//GO:0030154(cell differentiation)//GO:0001525(angiogenesis)
ENSMUSG00000000204	4.36422	11.1556	93.1547	3.22143e-06	0.000582274	up	12735	90442	119937	1168	1384	2191	11.2373	12.1672	12.56	7.73921	7.69076	7.74131	Slfn4	protein_coding	20558	AI450778	-	schlafen 4		GO:0005575(cellular_component)	GO:0003674(molecular_function)	GO:0008150(biological_process)
ENSMUSG00000093973	4.35544	2.39312	38.336	0.00013109	0.00456567	up	31	213	225	1	1	9	2.59808	3.46076	3.52435	-1.4688	-1.60974	0.0795981	Mrgpra2a	protein_coding	668727	-	-	MAS-related GPR, member A2A		GO:0005575(cellular_component)	GO:0003674(molecular_function)	GO:0008150(biological_process)
ENSMUSG00000033082	4.35135	-0.257602	11.0114	0.00832064	0.0759992	up	7	26	17	0	1	0	0.590155	0.585606	0.0487631	-2.48599	-1.60974	-2.48599	Clec1a	protein_coding	243653	5930406N14Rik	-	C-type lectin domain family 1, member a		GO:0016020(membrane)//GO:0016021(integral component of membrane)//GO:0005575(cellular_component)	GO:0030246(carbohydrate binding)	GO:0008150(biological_process)
ENSMUSG00000024164	4.34874	8.36077	62.9544	2.03778e-05	0.00152698	up	1284	17297	14990	102	213	425	7.9282	9.78099	9.56006	4.23435	4.99768	5.38025	C3	protein_coding	12266	AI255234|ASP|HSE-MSF|Plp	-	complement component 3	mmu04145(Phagosome)//mmu04610(Complement and coagulation cascades)//mmu05133(Pertussis)//mmu05134(Legionellosis)//mmu05140(Leishmaniasis)//mmu05142(Chagas disease (American trypanosomiasis))//mmu05150(Staphylococcus aureus infection)//mmu05152(Tuberculosis)//mmu05168(Herpes simplex infection)//mmu05203(Viral carcinogenesis)//mmu05322(Systemic lupus erythematosus)	GO:0072562(blood microparticle)//GO:0070062(extracellular exosome)//GO:0005576(extracellular region)//GO:0005615(extracellular space)	GO:0008289(lipid binding)//GO:0031715(C5L2 anaphylatoxin chemotactic receptor binding)//GO:0048037(cofactor binding)//GO:0005515(protein binding)//GO:0004866(endopeptidase inhibitor activity)	GO:0006958(complement activation, classical pathway)//GO:0010866(regulation of triglyceride biosynthetic process)//GO:0048639(positive regulation of developmental growth)//GO:0001970(positive regulation of activation of membrane attack complex)//GO:0002376(immune system process)//GO:0045766(positive regulation of angiogenesis)//GO:0010828(positive regulation of glucose transport)//GO:0006629(lipi…
ENSMUSG00000029135	4.33821	8.41834	91.9532	4.07011e-06	0.000667415	up	1595	18755	13852	170	200	365	8.2409	9.89772	9.44619	4.96583	4.90735	5.1617	Fosl2	protein_coding	14284	Fra-2	-	fos-like antigen 2	mmu04380(Osteoclast differentiation)	GO:0005654(nucleoplasm)//GO:0005634(nucleus)	GO:0000978(RNA polymerase II core promoter proximal region sequence-specific DNA binding)//GO:0003700(transcription factor activity, sequence-specific DNA binding)//GO:0043565(sequence-specific DNA binding)//GO:0003682(chromatin binding)//GO:0000977(RNA polymerase II regulatory region sequence-specific DNA binding)//GO:0044212(transcription regulatory region DNA binding)//GO:0000982(transcription…	GO:0045944(positive regulation of transcription from RNA polymerase II promoter)//GO:0048146(positive regulation of fibroblast proliferation)//GO:0001666(response to hypoxia)//GO:0006351(transcription, DNA-templated)//GO:0006366(transcription from RNA polymerase II promoter)//GO:0003334(keratinocyte development)//GO:0032355(response to estradiol)//GO:0006357(regulation of transcription from RNA p…
ENSMUSG00000049653	4.33477	1.98483	41.3898	9.44293e-05	0.00372548	up	27	170	139	1	1	6	2.40506	3.14134	2.84329	-1.4688	-1.60974	-0.388388	Spatc1	protein_coding	74281	1700084J23Rik|speriolin	-	spermatogenesis and centriole associated 1		GO:0005813(centrosome)//GO:0005856(cytoskeleton)//GO:0005737(cytoplasm)	GO:0043015(gamma-tubulin binding)//GO:0005515(protein binding)	GO:0008150(biological_process)
ENSMUSG00000066861	4.3318	4.22996	38.2453	0.000145503	0.00494524	up	55	978	885	3	12	27	3.40656	5.64132	5.48331	-0.460287	0.976995	1.4922	Oas1g	protein_coding	23960	AI449562|L2|Mmu-L|Mmu-L2|Oas1b|Oias-1|Oias1	-	2'-5' oligoadenylate synthetase 1G	mmu05160(Hepatitis C)//mmu05162(Measles)//mmu05164(Influenza A)//mmu05168(Herpes simplex infection)	GO:0005634(nucleus)	GO:0003725(double-stranded RNA binding)//GO:0001730(2'-5'-oligoadenylate synthetase activity)
ENSMUSG00000025498	4.32675	7.52694	65.9082	1.68951e-05	0.00136413	up	661	7632	10682	122	100	157	6.97127	8.60097	9.07138	4.49042	3.9159	3.95407	Irf7	protein_coding	54123	-	-	interferon regulatory factor 7	mmu04620(Toll-like receptor signaling pathway)//mmu04622(RIG-I-like receptor signaling pathway)//mmu04623(Cytosolic DNA-sensing pathway)//mmu05160(Hepatitis C)//mmu05161(Hepatitis B)//mmu05162(Measles)//mmu05164(Influenza A)//mmu05168(Herpes simplex infection)//mmu05203(Viral carcinogenesis)	GO:0005654(nucleoplasm)//GO:0005634(nucleus)//GO:0005737(cytoplasm)	GO:0003700(transcription factor activity, sequence-specific DNA binding)//GO:0000979(RNA polymerase II core promoter sequence-specific DNA binding)//GO:0000982(transcription factor activity, RNA polymerase II core promoter proximal region sequence-specific binding)//GO:0000975(regulatory region DNA binding)//GO:0005515(protein binding)//GO:0003677(DNA binding)	GO:0032607(interferon-alpha production)//GO:0034127(regulation of MyD88-independent toll-like receptor signaling pathway)//GO:0002376(immune system process)//GO:0045087(innate immune response)//GO:0045351(type I interferon biosynthetic process)//GO:0032608(interferon-beta production)//GO:0006351(transcription, DNA-templated)//GO:0032481(positive regulation of type I interferon production)//GO:003…
ENSMUSG00000079363	4.32498	4.29031	46.7521	6.70261e-05	0.00288107	up	172	1010	514	7	25	6	5.03485	5.68761	4.70355	0.543953	1.9662	-0.388388	Gbp4	protein_coding	17472	AW228052|Mag-2|Mpa-2|Mpa2	-	guanylate binding protein 4		GO:0070062(extracellular exosome)	GO:0005515(protein binding)	GO:0071346(cellular response to interferon-gamma)//GO:0042308(negative regulation of protein import into nucleus)//GO:0031397(negative regulation of protein ubiquitination)//GO:0032687(negative regulation of interferon-alpha production)//GO:0001933(negative regulation of protein phosphorylation)//GO:0000122(negative regulation of transcription from RNA polymerase II promoter)//GO:0050688(regulati…
ENSMUSG00000054169	4.32474	0.541773	10.2107	0.010342	0.0874531	up	1	81	37	1	1	0	-1.44199	2.10352	1.02948	-1.4688	-1.60974	-2.48599	Ceacam10	protein_coding	26366	Bgp3|Cea10	-	carcinoembryonic antigen-related cell adhesion molecule 10		GO:0005576(extracellular region)	GO:0003674(molecular_function)	GO:0030317(sperm motility)
ENSMUSG00000026981	4.31645	10.0818	110.923	1.49872e-06	0.000406162	up	7713	52167	41207	396	745	1301	10.514	11.3734	11.0187	6.18109	6.7983	6.99016	Il1rn	protein_coding	16181	F630041P17Rik|IL-1ra	-	interleukin 1 receptor antagonist		GO:0031982(vesicle)//GO:0005576(extracellular region)//GO:0005615(extracellular space)//GO:0005737(cytoplasm)//GO:0070062(extracellular exosome)	GO:0005125(cytokine activity)//GO:0045353(interleukin-1 Type II receptor antagonist activity)//GO:0005151(interleukin-1, Type II receptor binding)//GO:0005152(interleukin-1 receptor antagonist activity)//GO:0005149(interleukin-1 receptor binding)//GO:0045352(interleukin-1 Type I receptor antagonist activity)//GO:0005150(interleukin-1, Type I receptor binding)	GO:2000660(negative regulation of interleukin-1-mediated signaling pathway)//GO:0030073(insulin secretion)//GO:0043507(positive regulation of JUN kinase activity)//GO:0030336(negative regulation of cell migration)//GO:0019233(sensory perception of pain)//GO:0014050(negative regulation of glutamate secretion)//GO:0001660(fever generation)//GO:0019221(cytokine-mediated signaling pathway)//GO:005138…
ENSMUSG00000040328	4.30484	3.28973	98.1392	2.56523e-06	0.000519549	up	109	364	303	4	5	12	4.38131	4.22411	3.94797	-0.136662	-0.113604	0.432387	Olfr56	protein_coding	18356	IF7|MOR276-1	-	olfactory receptor 56	mmu04740(Olfactory transduction)	GO:0016020(membrane)//GO:0005886(plasma membrane)//GO:0016021(integral component of membrane)	GO:0004871(signal transducer activity)//GO:0004930(G-protein coupled receptor activity)//GO:0004984(olfactory receptor activity)	GO:0007608(sensory perception of smell)//GO:0007186(G-protein coupled receptor signaling pathway)//GO:0050896(response to stimulus)//GO:0007165(signal transduction)
ENSMUSG00000079017	4.29677	5.41444	33.3796	0.000242347	0.00704712	up	91	2239	2178	8	39	49	4.12336	6.83336	6.77915	0.714348	2.58389	2.31032	Ifi27l2a	protein_coding	76933	2310061N23Rik|Ifi27|Isg12|Isg12(b1)	-	interferon, alpha-inducible protein 27 like 2A		GO:0016020(membrane)//GO:0016021(integral component of membrane)//GO:0005575(cellular_component)	GO:0003674(molecular_function)	GO:0009615(response to virus)//GO:0007568(aging)
ENSMUSG00000027514	4.2932	6.70669	80.7628	7.28014e-06	0.000897658	up	411	5163	5030	47	71	113	6.28701	8.03744	7.98537	3.13244	3.42875	3.48608	Zbp1	protein_coding	58203	2010010H03Rik|Dai|Dlm1|mZaDLM	-	Z-DNA binding protein 1	mmu04623(Cytosolic DNA-sensing pathway)	GO:0005634(nucleus)//GO:0005737(cytoplasm)//GO:0005829(cytosol)	GO:0003726(double-stranded RNA adenosine deaminase activity)//GO:0003723(RNA binding)//GO:0003677(DNA binding)//GO:0003692(left-handed Z-DNA binding)	GO:0060340(positive regulation of type I interferon-mediated signaling pathway)//GO:0051607(defense response to virus)//GO:0002376(immune system process)//GO:0045087(innate immune response)//GO:0016032(viral process)
ENSMUSG00000078817	4.29069	4.92909	109.034	1.73481e-06	0.000426472	up	168	1354	1407	18	15	33	5.00109	6.10921	6.15005	1.79433	1.27252	1.76496	Nlrp12	protein_coding	378425	Nalp12|PYPAF7	-	NLR family, pyrin domain containing 12		GO:0005634(nucleus)//GO:0005737(cytoplasm)	GO:0005524(ATP binding)//GO:0000166(nucleotide binding)//GO:0005515(protein binding)	GO:0009968(negative regulation of signal transduction)//GO:0008588(release of cytoplasmic sequestered NF-kappaB)//GO:0050711(negative regulation of interleukin-1 secretion)//GO:0032088(negative regulation of NF-kappaB transcription factor activity)//GO:0045409(negative regulation of interleukin-6 biosynthetic process)//GO:0036336(dendritic cell migration)//GO:0050728(negative regulation of inflam…
ENSMUSG00000034459	4.2854	7.6714	100.033	2.84193e-06	0.000551265	up	1076	8803	10114	136	139	145	7.67344	8.80682	8.99258	4.64597	4.38619	3.84073	Ifit1	protein_coding	15957	ISG56|Ifi56|P56	-	interferon-induced protein with tetratricopeptide repeats 1	mmu05160(Hepatitis C)//mmu05168(Herpes simplex infection)	GO:0005737(cytoplasm)	GO:0003723(RNA binding)//GO:0005515(protein binding)	GO:0071357(cellular response to type I interferon)//GO:0002376(immune system process)//GO:0045087(innate immune response)//GO:0071360(cellular response to exogenous dsRNA)//GO:0051607(defense response to virus)//GO:0035458(cellular response to interferon-beta)//GO:0009615(response to virus)//GO:0050688(regulation of defense response to virus)//GO:0035457(cellular response to interferon-alpha)
ENSMUSG00000026875	4.26485	4.98978	28.616	0.000424775	0.0103946	up	80	1675	1557	3	20	55	3.93952	6.41543	6.29585	-0.460287	1.66066	2.4713	Traf1	protein_coding	22029	4732496E14Rik	-	TNF receptor-associated factor 1	mmu04064(NF-kappa B signaling pathway)//mmu04668(TNF signaling pathway)//mmu05168(Herpes simplex infection)//mmu05169(Epstein-Barr virus infection)//mmu05200(Pathways in cancer)//mmu05202(Transcriptional misregulation in cancer)//mmu05203(Viral carcinogenesis)//mmu05222(Small cell lung cancer)	GO:0005737(cytoplasm)	GO:0005515(protein binding)//GO:0008270(zinc ion binding)//GO:0005164(tumor necrosis factor receptor binding)//GO:0031625(ubiquitin protein ligase binding)//GO:0031996(thioesterase binding)	GO:2001236(regulation of extrinsic apoptotic signaling pathway)//GO:0006915(apoptotic process)//GO:0042981(regulation of apoptotic process)//GO:0051092(positive regulation of NF-kappaB transcription factor activity)//GO:0007165(signal transduction)
ENSMUSG00000117310	4.25866	0.333317	7.66739	0.0211966	0.132269	up	0	48	53	0	0	2	-2.48599	1.38925	1.50935	-2.48599	-2.48599	-1.42019	Ptp4a1	protein_coding	19243	AA415290|AU019864|C130021B01|Prl-1	-	protein tyrosine phosphatase 4a1		GO:0005768(endosome)//GO:0005886(plasma membrane)//GO:0070062(extracellular exosome)//GO:0009898(cytoplasmic side of plasma membrane)//GO:0016020(membrane)//GO:0005783(endoplasmic reticulum)//GO:0005634(nucleus)//GO:0005856(cytoskeleton)//GO:0005737(cytoplasm)	GO:0004727(prenylated protein tyrosine phosphatase activity)//GO:0008138(protein tyrosine/serine/threonine phosphatase activity)//GO:0004721(phosphoprotein phosphatase activity)//GO:0016791(phosphatase activity)//GO:0016787(hydrolase activity)//GO:0004725(protein tyrosine phosphatase activity)	GO:0016311(dephosphorylation)//GO:0007049(cell cycle)//GO:0030335(positive regulation of cell migration)//GO:0006470(protein dephosphorylation)//GO:0007275(multicellular organism development)
ENSMUSG00000029082	4.25631	6.45261	73.3783	1.08534e-05	0.00110663	up	348	5094	3413	39	57	105	6.04755	8.01804	7.42633	2.86926	3.11775	3.3819	Bst1	protein_coding	12182	114/A10|A530073F09|BP-3|Bp3|Bsta1|CD157|Ly65	-	bone marrow stromal cell antigen 1	mmu00760(Nicotinate and nicotinamide metabolism)//mmu01100(Metabolic pathways)//mmu04970(Salivary secretion)//mmu04972(Pancreatic secretion)	GO:0016020(membrane)//GO:0005886(plasma membrane)//GO:0031225(anchored component of membrane)//GO:0070062(extracellular exosome)	GO:0003953(NAD+ nucleosidase activity)//GO:0016849(phosphorus-oxygen lyase activity)//GO:0016787(hydrolase activity)//GO:0016740(transferase activity)//GO:0050135(NAD(P)+ nucleosidase activity)	GO:0030890(positive regulation of B cell proliferation)
ENSMUSG00000024087	4.25623	0.185902	7.13884	0.0249054	0.145064	up	30	6	10	1	1	0	2.55219	-1.04806	-0.552245	-1.4688	-1.60974	-2.48599	Cyp1b1	protein_coding	13078	CP1B|P4501b1	-	cytochrome P450, family 1, subfamily b, polypeptide 1	mmu00140(Steroid hormone biosynthesis)//mmu00380(Tryptophan metabolism)//mmu00980(Metabolism of xenobiotics by cytochrome P450)//mmu04913(Ovarian steroidogenesis)//mmu05204(Chemical carcinogenesis)//mmu05206(MicroRNAs in cancer)	GO:0005783(endoplasmic reticulum)//GO:0005739(mitochondrion)//GO:0043231(intracellular membrane-bounded organelle)//GO:0005634(nucleus)//GO:0016020(membrane)	GO:0005506(iron ion binding)//GO:0046872(metal ion binding)//GO:0070330(aromatase activity)//GO:0016705(oxidoreductase activity, acting on paired donors, with incorporation or reduction of molecular oxygen)//GO:0020037(heme binding)//GO:0016491(oxidoreductase activity)//GO:0004497(monooxygenase activity)//GO:0016712(oxidoreductase activity, acting on paired donors, with incorporation or reduction…	GO:0061298(retina vasculature development in camera-type eye)//GO:0006304(DNA modification)//GO:0070301(cellular response to hydrogen peroxide)//GO:0045727(positive regulation of translation)//GO:0033629(negative regulation of cell adhesion mediated by integrin)//GO:0071407(cellular response to organic cyclic compound)//GO:0043542(endothelial cell migration)//GO:0006805(xenobiotic metabolic proce…
ENSMUSG00000024910	4.2532	-0.170775	5.82867	0.0380515	0.183384	up	0	51	12	1	0	0	-2.48599	1.47092	-0.353562	-1.4688	-2.48599	-2.48599	Ctsw	protein_coding	13041	lymphopain	-	cathepsin W	mmu04142(Lysosome)	GO:0016020(membrane)//GO:0005764(lysosome)//GO:0005615(extracellular space)	GO:0008233(peptidase activity)//GO:0004197(cysteine-type endopeptidase activity)//GO:0016787(hydrolase activity)//GO:0008234(cysteine-type peptidase activity)	GO:0006508(proteolysis)//GO:0006955(immune response)//GO:0051603(proteolysis involved in cellular protein catabolic process)
ENSMUSG00000030144	4.24768	8.55548	167.87	2.35388e-07	0.000190019	up	3056	18429	12436	190	248	420	9.17859	9.87243	9.29066	5.12543	5.21603	5.36325	Clec4d	protein_coding	17474	Clecsf8|Mpcl|mcl	-	C-type lectin domain family 4, member d		GO:0016020(membrane)//GO:0005886(plasma membrane)//GO:0016021(integral component of membrane)	GO:0034987(immunoglobulin receptor binding)//GO:0030246(carbohydrate binding)	GO:0002376(immune system process)//GO:0045087(innate immune response)//GO:0038094(Fc-gamma receptor signaling pathway)//GO:0002292(T cell differentiation involved in immune response)//GO:0002250(adaptive immune response)//GO:0042742(defense response to bacterium)
ENSMUSG00000025161	4.24655	8.26508	39.5599	0.00012794	0.00451221	up	627	19196	13020	166	185	351	6.8952	9.93125	9.35685	4.93168	4.79557	5.10556	Slc16a3	protein_coding	80879	Mct3|Mct4	-	solute carrier family 16 (monocarboxylic acid transporters), member 3	mmu05230(Central carbon metabolism in cancer)	GO:0005886(plasma membrane)//GO:0005887(integral component of plasma membrane)//GO:0031965(nuclear membrane)//GO:0016020(membrane)//GO:0015629(actin cytoskeleton)//GO:0016021(integral component of membrane)	GO:0044822(poly(A) RNA binding)//GO:0008028(monocarboxylic acid transmembrane transporter activity)//GO:0015293(symporter activity)//GO:0015129(lactate transmembrane transporter activity)	GO:0015718(monocarboxylic acid transport)//GO:0006810(transport)//GO:0035879(plasma membrane lactate transport)//GO:0055085(transmembrane transport)
ENSMUSG00000046203	4.24311	-0.245928	9.91402	0.0110078	0.0908618	up	4	20	30	1	0	0	-0.0942884	0.257679	0.756059	-1.4688	-2.48599	-2.48599	Sprr2g	protein_coding	20761	-	-	small proline-rich protein 2G
ENSMUSG00000078616	4.23622	3.10821	48.8233	5.10416e-05	0.002489	up	53	366	365	1	9	9	3.35404	4.23194	4.21371	-1.4688	0.604922	0.0795981	Trim30c	protein_coding	434219	EG434219|Gm5598|Trim30-2	-	tripartite motif-containing 30C		GO:0005575(cellular_component)	GO:0003674(molecular_function)	GO:0008150(biological_process)
ENSMUSG00000001588	4.2291	3.62831	65.5686	1.50608e-05	0.00133087	up	63	657	453	4	9	15	3.5994	5.0699	4.52263	-0.136662	0.604922	0.715634	Acap1	protein_coding	216859	Centb1	-	ArfGAP with coiled-coil, ankyrin repeat and PH domains 1	mmu04144(Endocytosis)	GO:0005768(endosome)//GO:0016020(membrane)	GO:0004871(signal transducer activity)//GO:0003674(molecular_function)//GO:0046872(metal ion binding)//GO:0005096(GTPase activator activity)//GO:0016787(hydrolase activity)	GO:0006629(lipid metabolic process)//GO:0016042(lipid catabolic process)//GO:0008150(biological_process)//GO:0007165(signal transduction)
ENSMUSG00000032231	4.22767	8.20819	50.8868	4.79804e-05	0.00238493	up	992	17337	12163	99	202	423	7.55628	9.78432	9.25864	4.1917	4.92162	5.37347	Anxa2	protein_coding	12306	AW215814|Cal1h	-	annexin A2		GO:0044354(macropinosome)//GO:0048471(perinuclear region of cytoplasm)//GO:0005811(lipid particle)//GO:0001725(stress fiber)//GO:0001726(ruffle)//GO:0005765(lysosomal membrane)//GO:0030054(cell junction)//GO:0005737(cytoplasm)//GO:0005768(endosome)//GO:0016020(membrane)//GO:0016323(basolateral plasma membrane)//GO:1990667(PCSK9-AnxA2 complex)//GO:0042383(sarcolemma)//GO:0005578(proteinaceous extr…	GO:0005546(phosphatidylinositol-4,5-bisphosphate binding)//GO:0017137(Rab GTPase binding)//GO:0002020(protease binding)//GO:0048306(calcium-dependent protein binding)//GO:0030546(receptor activator activity)//GO:0004859(phospholipase inhibitor activity)//GO:0008092(cytoskeletal protein binding)//GO:0044548(S100 protein binding)//GO:0044822(poly(A) RNA binding)//GO:0005544(calcium-dependent phosph…	GO:0042730(fibrinolysis)//GO:0051290(protein heterotetramerization)//GO:1900121(negative regulation of receptor binding)//GO:0048146(positive regulation of fibroblast proliferation)//GO:0051099(positive regulation of binding)//GO:0001765(membrane raft assembly)//GO:0002091(negative regulation of receptor internalization)//GO:0006900(membrane budding)//GO:0032804(negative regulation of low-density…
ENSMUSG00000056501	4.21814	9.08841	39.3016	0.000131177	0.00456567	up	1128	32453	24482	267	383	619	7.74147	10.6887	10.2677	5.61414	5.84059	5.92079	Cebpb	protein_coding	12608	C/EBPbeta|CRP2|IL-6DBP|LAP|LIP|NF-IL6|NF-M|Nfil6	-	CCAAT/enhancer binding protein (C/EBP), beta	mmu04668(TNF signaling pathway)//mmu05152(Tuberculosis)//mmu05202(Transcriptional misregulation in cancer)	GO:0000779(condensed chromosome, centromeric region)//GO:0000790(nuclear chromatin)//GO:0036488(CHOP-C/EBP complex)//GO:0016363(nuclear matrix)//GO:0005654(nucleoplasm)//GO:0005634(nucleus)//GO:0005737(cytoplasm)	GO:0019900(kinase binding)//GO:0003682(chromatin binding)//GO:0003700(transcription factor activity, sequence-specific DNA binding)//GO:0042826(histone deacetylase binding)//GO:0000981(RNA polymerase II transcription factor activity, sequence-specific DNA binding)//GO:0000979(RNA polymerase II core promoter sequence-specific DNA binding)//GO:0000978(RNA polymerase II core promoter proximal region…	GO:0071230(cellular response to amino acid stimulus)//GO:0045600(positive regulation of fat cell differentiation)//GO:0045670(regulation of osteoclast differentiation)//GO:0001892(embryonic placenta development)//GO:0033598(mammary gland epithelial cell proliferation)//GO:0045444(fat cell differentiation)//GO:0045893(positive regulation of transcription, DNA-templated)//GO:0072574(hepatocyte prol…
ENSMUSG00000069515	4.21075	-0.218142	7.88062	0.0194812	0.12586	up	1	39	19	1	0	0	-1.44199	1.1122	0.18278	-1.4688	-2.48599	-2.48599	Lyz1	protein_coding	17110	Lyz|Lyzf3|Lzp-s	-	lysozyme 1	mmu04970(Salivary secretion)	GO:0030140(trans-Golgi network transport vesicle)//GO:0070062(extracellular exosome)//GO:0005576(extracellular region)//GO:0005788(endoplasmic reticulum lumen)//GO:0000137(Golgi cis cisterna)//GO:0048237(rough endoplasmic reticulum lumen)//GO:0005795(Golgi stack)//GO:0005902(microvillus)//GO:0005615(extracellular space)//GO:0005737(cytoplasm)//GO:0030141(secretory granule)	GO:0003824(catalytic activity)//GO:0042802(identical protein binding)//GO:0016787(hydrolase activity)//GO:0003796(lysozyme activity)//GO:0016798(hydrolase activity, acting on glycosyl bonds)	GO:0019835(cytolysis)//GO:0008152(metabolic process)//GO:0050829(defense response to Gram-negative bacterium)//GO:0050830(defense response to Gram-positive bacterium)//GO:0042742(defense response to bacterium)
ENSMUSG00000025383	4.2095	2.27487	20.3694	0.00137026	0.0232608	up	9	287	174	1	1	9	0.914201	3.88491	3.16006	-1.4688	-1.60974	0.0795981	Il23a	protein_coding	83430	IL-23|p19	-	interleukin 23, alpha subunit p19	mmu04060(Cytokine-cytokine receptor interaction)//mmu04630(Jak-STAT signaling pathway)//mmu05133(Pertussis)//mmu05152(Tuberculosis)//mmu05321(Inflammatory bowel disease (IBD))//mmu05323(Rheumatoid arthritis)	GO:0070743(interleukin-23 complex)//GO:0005576(extracellular region)//GO:0005615(extracellular space)	GO:0005515(protein binding)//GO:0045519(interleukin-23 receptor binding)//GO:0005125(cytokine activity)	GO:0042523(positive regulation of tyrosine phosphorylation of Stat5 protein)//GO:0042104(positive regulation of activated T cell proliferation)//GO:0043382(positive regulation of memory T cell differentiation)//GO:0042520(positive regulation of tyrosine phosphorylation of Stat4 protein)//GO:2000318(positive regulation of T-helper 17 type immune response)//GO:0032735(positive regulation of interle…
ENSMUSG00000067767	4.20538	-0.472623	8.68331	0.0154015	0.110214	up	11	12	12	0	1	0	1.17865	-0.342391	-0.353562	-2.48599	-1.60974	-2.48599	Clec4b2	protein_coding	381809	Aplra1|F830043G12Rik|mDCAR1	-	C-type lectin domain family 4, member b2		GO:0009897(external side of plasma membrane)	GO:0003674(molecular_function)	GO:0002579(positive regulation of antigen processing and presentation)
ENSMUSG00000034226	4.20346	4.957	36.9429	0.000165887	0.0053959	up	62	1845	1358	16	17	40	3.57666	6.55461	6.09904	1.63366	1.44049	2.02917	Rhov	protein_coding	228543	A030005A06Rik|Arhv	-	ras homolog family member V		GO:0005768(endosome)//GO:0005886(plasma membrane)//GO:0005575(cellular_component)//GO:0016020(membrane)	GO:0000166(nucleotide binding)//GO:0046872(metal ion binding)//GO:0005525(GTP binding)	GO:0007264(small GTPase mediated signal transduction)//GO:0007165(signal transduction)
ENSMUSG00000021298	4.18237	5.05019	34.4337	0.000215929	0.00651721	up	164	1852	1214	3	18	67	4.96652	6.56007	5.93777	-0.460287	1.51767	2.74768	Gpr132	protein_coding	56696	G2a	-	G protein-coupled receptor 132		GO:0016020(membrane)//GO:0005886(plasma membrane)//GO:0005887(integral component of plasma membrane)//GO:0016021(integral component of membrane)	GO:0004871(signal transducer activity)//GO:0004930(G-protein coupled receptor activity)	GO:0010972(negative regulation of G2/M transition of mitotic cell cycle)//GO:0007186(G-protein coupled receptor signaling pathway)//GO:0000082(G1/S transition of mitotic cell cycle)//GO:0007165(signal transduction)
ENSMUSG00000030336	4.18007	-0.52821	9.58979	0.0119975	0.0956073	up	8	20	8	0	0	1	0.761257	0.257679	-0.782727	-2.48599	-2.48599	-1.85683	Cd27	protein_coding	21940	S152|Tnfrsf7|Tp55	-	CD27 antigen	mmu04060(Cytokine-cytokine receptor interaction)	GO:0009897(external side of plasma membrane)//GO:0005887(integral component of plasma membrane)//GO:0009986(cell surface)//GO:0043005(neuron projection)//GO:0016020(membrane)//GO:0016021(integral component of membrane)//GO:0070062(extracellular exosome)//GO:0005634(nucleus)	GO:0005515(protein binding)//GO:0005031(tumor necrosis factor-activated receptor activity)//GO:0043027(cysteine-type endopeptidase inhibitor activity involved in apoptotic process)	GO:0042100(B cell proliferation)//GO:0045582(positive regulation of T cell differentiation)//GO:0007420(brain development)//GO:0070233(negative regulation of T cell apoptotic process)//GO:0043281(regulation of cysteine-type endopeptidase activity involved in apoptotic process)//GO:0042127(regulation of cell proliferation)//GO:0097191(extrinsic apoptotic signaling pathway)//GO:0006954(inflammatory…
ENSMUSG00000034641	4.17617	7.04016	109.48	1.84841e-06	0.000432365	up	1042	5983	4862	40	96	198	7.62716	8.24996	7.9364	2.90491	3.85772	4.28536	Cd300ld	protein_coding	217305	4732429D16Rik|CLM5|Cd300ld1|LMIR4|MAIR-IV|clm-5	-	CD300 molecule like family member d		GO:0016020(membrane)//GO:0005886(plasma membrane)//GO:0016021(integral component of membrane)	GO:0005515(protein binding)	GO:0032675(regulation of interleukin-6 production)//GO:0002376(immune system process)//GO:0032680(regulation of tumor necrosis factor production)
ENSMUSG00000066682	4.17607	4.62231	33.643	0.000235395	0.00692087	up	148	1101	1074	1	15	49	4.81932	5.81166	5.76154	-1.4688	1.27252	2.31032	Pilrb2	protein_coding	545812	EG545812	-	paired immunoglobin-like type 2 receptor beta 2		GO:0016020(membrane)//GO:0016021(integral component of membrane)//GO:0005887(integral component of plasma membrane)	GO:0042288(MHC class I protein binding)	GO:0007169(transmembrane receptor protein tyrosine kinase signaling pathway)
ENSMUSG00000005465	4.16643	0.250353	9.24717	0.0132795	0.101601	up	1	58	33	0	0	2	-1.44199	1.64522	0.879634	-2.48599	-2.48599	-1.42019	Il27ra	protein_coding	50931	CRL1|IL-27R|Tccr|WSX-1|Wsx1|zcytor1	-	interleukin 27 receptor, alpha	mmu04630(Jak-STAT signaling pathway)	GO:0016020(membrane)//GO:0016021(integral component of membrane)	GO:0045509(interleukin-27 receptor activity)//GO:0005515(protein binding)	GO:0032729(positive regulation of interferon-gamma production)//GO:0002827(positive regulation of T-helper 1 type immune response)//GO:0048302(regulation of isotype switching to IgG isotypes)//GO:0050830(defense response to Gram-positive bacterium)//GO:0002829(negative regulation of type 2 immune response)
ENSMUSG00000018930	4.16619	8.73754	41.1996	0.000109506	0.00410869	up	982	27143	17013	236	324	446	7.54167	10.4309	9.74266	5.43678	5.60005	5.44954	Ccl4	protein_coding	20303	AT744.1|Act-2|MIP-1B|Mip1b|Scya4	-	chemokine (C-C motif) ligand 4	mmu04060(Cytokine-cytokine receptor interaction)//mmu04062(Chemokine signaling pathway)//mmu04064(NF-kappa B signaling pathway)//mmu04620(Toll-like receptor signaling pathway)//mmu04623(Cytosolic DNA-sensing pathway)//mmu05132(Salmonella infection)	GO:0005576(extracellular region)//GO:0005615(extracellular space)	GO:0048020(CCR chemokine receptor binding)//GO:0005125(cytokine activity)//GO:0008009(chemokine activity)//GO:0042802(identical protein binding)//GO:0031726(CCR1 chemokine receptor binding)//GO:0031730(CCR5 chemokine receptor binding)//GO:0005515(protein binding)	GO:0030595(leukocyte chemotaxis)//GO:0006955(immune response)//GO:0032760(positive regulation of tumor necrosis factor production)//GO:0048247(lymphocyte chemotaxis)//GO:0035690(cellular response to drug)//GO:0070098(chemokine-mediated signaling pathway)//GO:0006935(chemotaxis)//GO:0007186(G-protein coupled receptor signaling pathway)//GO:0043117(positive regulation of vascular permeability)//GO:…
ENSMUSG00000017737	4.16587	7.57412	58.0591	2.83008e-05	0.00176301	up	805	9927	8408	55	147	286	7.25524	8.98012	8.72617	3.35493	4.46625	4.8118	Mmp9	protein_coding	17395	AW743869|B/MMP9|Clg4b|Gel B|MMP-9|pro-MMP-9	-	matrix metallopeptidase 9	mmu04668(TNF signaling pathway)//mmu04670(Leukocyte transendothelial migration)//mmu04915(Estrogen signaling pathway)//mmu05161(Hepatitis B)//mmu05200(Pathways in cancer)//mmu05202(Transcriptional misregulation in cancer)//mmu05205(Proteoglycans in cancer)//mmu05206(MicroRNAs in cancer)//mmu05219(Bladder cancer)	GO:0070062(extracellular exosome)//GO:0005576(extracellular region)//GO:0043234(protein complex)//GO:0005578(proteinaceous extracellular matrix)//GO:0031012(extracellular matrix)//GO:0005615(extracellular space)	GO:0008237(metallopeptidase activity)//GO:0008233(peptidase activity)//GO:0008270(zinc ion binding)//GO:0004222(metalloendopeptidase activity)//GO:0032403(protein complex binding)//GO:0001968(fibronectin binding)//GO:0042802(identical protein binding)//GO:0004175(endopeptidase activity)//GO:0004252(serine-type endopeptidase activity)//GO:0046872(metal ion binding)//GO:0016787(hydrolase activity)	GO:0006979(response to oxidative stress)//GO:0019087(transformation of host cell by virus)//GO:1900122(positive regulation of receptor binding)//GO:0006508(proteolysis)//GO:0031915(positive regulation of synaptic plasticity)//GO:0043066(negative regulation of apoptotic process)//GO:0030574(collagen catabolic process)//GO:0050900(leukocyte migration)//GO:2001258(negative regulation of cation chann…
ENSMUSG00000037992	4.16304	6.86559	69.9882	1.3198e-05	0.00122765	up	480	5027	6227	75	54	154	6.51043	7.99895	8.29315	3.79566	3.0414	3.92656	Rara	protein_coding	19401	Nr1b1|RAR|RARalpha1	-	retinoic acid receptor, alpha	mmu05200(Pathways in cancer)//mmu05202(Transcriptional misregulation in cancer)//mmu05221(Acute myeloid leukemia)	GO:0048471(perinuclear region of cytoplasm)//GO:0000790(nuclear chromatin)//GO:0043005(neuron projection)//GO:0030425(dendrite)//GO:0015629(actin cytoskeleton)//GO:0005634(nucleus)//GO:0005737(cytoplasm)//GO:0043025(neuronal cell body)	GO:0042826(histone deacetylase binding)//GO:0031490(chromatin DNA binding)//GO:0019904(protein domain specific binding)//GO:0003700(transcription factor activity, sequence-specific DNA binding)//GO:0001012(RNA polymerase II regulatory region DNA binding)//GO:0008134(transcription factor binding)//GO:0003714(transcription corepressor activity)//GO:0003713(transcription coactivator activity)//GO:00…	GO:0060591(chondroblast differentiation)//GO:0030852(regulation of granulocyte differentiation)//GO:0008584(male gonad development)//GO:0002068(glandular epithelial cell development)//GO:0006351(transcription, DNA-templated)//GO:0055012(ventricular cardiac muscle cell differentiation)//GO:0007283(spermatogenesis)//GO:0060324(face development)//GO:0008285(negative regulation of cell proliferation)…
ENSMUSG00000024730	4.14555	3.96839	20.9906	0.00124052	0.0218513	up	46	930	605	0	11	30	3.15351	5.56899	4.93723	-2.48599	0.863309	1.63502	Ms4a8a	protein_coding	64381	2010004L09Rik|AI481240|CD20L5|Ms4a8	-	membrane-spanning 4-domains, subfamily A, member 8A		GO:0016020(membrane)//GO:0016021(integral component of membrane)
ENSMUSG00000056498	4.14089	4.25355	70.4579	1.1632e-05	0.00114584	up	94	897	844	7	19	19	4.16968	5.51706	5.41516	0.543953	1.59094	1.02327	Tmem154	protein_coding	320782	9930117H01Rik	-	transmembrane protein 154		GO:0016020(membrane)//GO:0016021(integral component of membrane)//GO:0005575(cellular_component)	GO:0003674(molecular_function)	GO:0008150(biological_process)
ENSMUSG00000020806	4.14049	6.65996	54.316	3.6997e-05	0.00200422	up	353	4866	5112	34	73	154	6.06808	7.95203	8.00868	2.6765	3.46817	3.92656	Rhbdf2	protein_coding	217344	4732465I17Rik|Rhbdl6|cub	-	rhomboid 5 homolog 2		GO:0005783(endoplasmic reticulum)//GO:0016020(membrane)//GO:0005886(plasma membrane)//GO:0005789(endoplasmic reticulum membrane)//GO:0016021(integral component of membrane)	GO:0004252(serine-type endopeptidase activity)	GO:0006508(proteolysis)//GO:0050709(negative regulation of protein secretion)//GO:0006810(transport)//GO:0015031(protein transport)//GO:0042058(regulation of epidermal growth factor receptor signaling pathway)
ENSMUSG00000034855	4.13803	8.12967	156.665	3.21463e-07	0.00021305	up	2207	12857	10245	206	191	248	8.7092	9.35313	9.01114	5.2415	4.84132	4.60753	Cxcl10	protein_coding	15945	C7|CRG-2|INP10|IP-10|IP10|Ifi10|Scyb10|gIP-10|mob-1	-	chemokine (C-X-C motif) ligand 10	mmu04060(Cytokine-cytokine receptor interaction)//mmu04062(Chemokine signaling pathway)//mmu04620(Toll-like receptor signaling pathway)//mmu04622(RIG-I-like receptor signaling pathway)//mmu04623(Cytosolic DNA-sensing pathway)//mmu04668(TNF signaling pathway)//mmu05164(Influenza A)	GO:0009897(external side of plasma membrane)//GO:0005576(extracellular region)//GO:0005615(extracellular space)	GO:0045236(CXCR chemokine receptor binding)//GO:0008201(heparin binding)//GO:0008009(chemokine activity)//GO:0005125(cytokine activity)//GO:0048248(CXCR3 chemokine receptor binding)	GO:0006955(immune response)//GO:0016525(negative regulation of angiogenesis)//GO:0042118(endothelial cell activation)//GO:0051281(positive regulation of release of sequestered calcium ion into cytosol)//GO:0043950(positive regulation of cAMP-mediated signaling)//GO:0030816(positive regulation of cAMP metabolic process)//GO:0032496(response to lipopolysaccharide)//GO:0070098(chemokine-mediated sig…
ENSMUSG00000074151	4.13638	6.26881	79.1166	7.93453e-06	0.00095611	up	346	4205	3097	32	61	99	6.03926	7.74156	7.28632	2.59155	3.21365	3.2985	Nlrc5	protein_coding	434341	AI451557|AK220210|NOD27	-	NLR family, CARD domain containing 5		GO:0005634(nucleus)//GO:0005737(cytoplasm)//GO:0005829(cytosol)	GO:0005524(ATP binding)//GO:0000166(nucleotide binding)//GO:0000979(RNA polymerase II core promoter sequence-specific DNA binding)	GO:0060339(negative regulation of type I interferon-mediated signaling pathway)//GO:0032088(negative regulation of NF-kappaB transcription factor activity)//GO:0002376(immune system process)//GO:0045087(innate immune response)//GO:0043549(regulation of kinase activity)//GO:0060340(positive regulation of type I interferon-mediated signaling pathway)//GO:0045944(positive regulation of transcription…
ENSMUSG00000044701	4.13526	1.96034	13.7828	0.00461829	0.0520613	up	3	198	177	0	2	7	-0.42048	3.35717	3.18423	-2.48599	-1.06851	-0.214971	Il27	protein_coding	246779	IL-27|IL-27p28|Il30|p28	-	interleukin 27		GO:0005576(extracellular region)//GO:0005615(extracellular space)	GO:0005102(receptor binding)//GO:0045523(interleukin-27 receptor binding)//GO:0005515(protein binding)//GO:0005125(cytokine activity)	GO:0002376(immune system process)//GO:0045625(regulation of T-helper 1 cell differentiation)//GO:0042129(regulation of T cell proliferation)//GO:0006954(inflammatory response)//GO:0045078(positive regulation of interferon-gamma biosynthetic process)//GO:0045087(innate immune response)
ENSMUSG00000042165	4.13486	0.170927	8.31261	0.0172779	0.117574	up	19	33	8	0	2	0	1.91843	0.892692	-0.782727	-2.48599	-1.06851	-2.48599	Gm9774	protein_coding	100043022	ENSMUSG00000042165	-	adhesion regulating molecule 1 pseudogene
ENSMUSG00000072620	4.1266	8.30303	66.8755	1.59151e-05	0.00134856	up	1226	15600	15179	140	235	427	7.86156	9.63205	9.57814	4.68749	5.13873	5.38699	Slfn2	protein_coding	20556	Shlf2	-	schlafen 2				GO:0008285(negative regulation of cell proliferation)
ENSMUSG00000041608	4.117	5.47021	55.6799	3.34949e-05	0.00188258	up	186	2244	1972	44	24	31	5.14716	6.83658	6.63605	3.03928	1.91005	1.67964	Entpd3	protein_coding	215446	Cd39l3|HB6|NTPDase-3	-	ectonucleoside triphosphate diphosphohydrolase 3	mmu00230(Purine metabolism)//mmu00240(Pyrimidine metabolism)//mmu05169(Epstein-Barr virus infection)	GO:0005886(plasma membrane)	GO:0017110(nucleoside-diphosphatase activity)//GO:0008253(5'-nucleotidase activity)//GO:0017111(nucleoside-triphosphatase activity)	GO:0009143(nucleoside triphosphate catabolic process)//GO:0009134(nucleoside diphosphate catabolic process)
ENSMUSG00000032661	4.11098	7.34544	195.397	1.18224e-07	0.000190019	up	1265	6099	7358	86	133	181	7.90671	8.27765	8.5338	3.99074	4.32309	4.15709	Oas3	protein_coding	246727	Oasl10	-	2'-5' oligoadenylate synthetase 3	mmu05160(Hepatitis C)//mmu05162(Measles)//mmu05164(Influenza A)//mmu05168(Herpes simplex infection)	GO:0005654(nucleoplasm)//GO:0005886(plasma membrane)//GO:0005634(nucleus)//GO:0005615(extracellular space)//GO:0005737(cytoplasm)	GO:0001730(2'-5'-oligoadenylate synthetase activity)//GO:0005524(ATP binding)//GO:0003723(RNA binding)//GO:0003725(double-stranded RNA binding)//GO:0000166(nucleotide binding)//GO:0046872(metal ion binding)//GO:0016740(transferase activity)//GO:0016779(nucleotidyltransferase activity)	GO:0045071(negative regulation of viral genome replication)//GO:0002376(immune system process)//GO:0045087(innate immune response)//GO:0051607(defense response to virus)//GO:0009615(response to virus)//GO:0006955(immune response)//GO:0060700(regulation of ribonuclease activity)
ENSMUSG00000059108	4.10363	5.23874	57.3803	2.96761e-05	0.00179473	up	122	1987	1731	26	27	37	4.54254	6.66139	6.44835	2.30182	2.07234	1.92181	Ifitm6	protein_coding	213002	A330075D07|Dspa2f|Fgls5|fragilis5	-	interferon induced transmembrane protein 6		GO:0005575(cellular_component)	GO:0003674(molecular_function)	GO:0008150(biological_process)
ENSMUSG00000026117	4.09481	-0.59993	9.29323	0.0129994	0.100081	up	8	16	9	0	0	1	0.761257	-0.0113797	-0.662888	-2.48599	-2.48599	-1.85683	Zap70	protein_coding	22637	Srk|ZAP-70|mrtle|mur	-	zeta-chain (TCR) associated protein kinase	mmu04014(Ras signaling pathway)//mmu04064(NF-kappa B signaling pathway)//mmu04650(Natural killer cell mediated cytotoxicity)//mmu04660(T cell receptor signaling pathway)//mmu05340(Primary immunodeficiency)	GO:0001772(immunological synapse)//GO:0005886(plasma membrane)//GO:0042101(T cell receptor complex)//GO:0016020(membrane)//GO:0005829(cytosol)//GO:0045121(membrane raft)//GO:0005737(cytoplasm)//GO:0031234(extrinsic component of cytoplasmic side of plasma membrane)//GO:0005911(cell-cell junction)	GO:0001784(phosphotyrosine binding)//GO:0004713(protein tyrosine kinase activity)//GO:0004715(non-membrane spanning protein tyrosine kinase activity)//GO:0004672(protein kinase activity)//GO:0000166(nucleotide binding)//GO:0005524(ATP binding)//GO:0016301(kinase activity)//GO:0005515(protein binding)//GO:0005102(receptor binding)//GO:0016740(transferase activity)	GO:0002281(macrophage activation involved in immune response)//GO:0046641(positive regulation of alpha-beta T cell proliferation)//GO:0007169(transmembrane receptor protein tyrosine kinase signaling pathway)//GO:0016310(phosphorylation)//GO:0050852(T cell receptor signaling pathway)//GO:0045579(positive regulation of B cell differentiation)//GO:0090330(regulation of platelet aggregation)//GO:0045…
ENSMUSG00000042745	4.09471	4.89679	32.9645	0.000253824	0.00730076	up	65	2002	1028	20	28	21	3.64383	6.67222	5.6986	1.93889	2.12262	1.15555	Id1	protein_coding	15901	AI323524|D2Wsu140e|Idb1|bHLHb24	-	inhibitor of DNA binding 1	mmu04015(Rap1 signaling pathway)//mmu04350(TGF-beta signaling pathway)//mmu04390(Hippo signaling pathway)//mmu04550(Signaling pathways regulating pluripotency of stem cells)	GO:0005654(nucleoplasm)//GO:0005634(nucleus)//GO:0005794(Golgi apparatus)//GO:0005737(cytoplasm)//GO:0005813(centrosome)	GO:0047485(protein N-terminus binding)//GO:0042803(protein homodimerization activity)//GO:0003700(transcription factor activity, sequence-specific DNA binding)//GO:0008134(transcription factor binding)//GO:0070628(proteasome binding)//GO:0043621(protein self-association)//GO:0046983(protein dimerization activity)//GO:0005515(protein binding)//GO:0008022(protein C-terminus binding)	GO:0045765(regulation of angiogenesis)//GO:0032233(positive regulation of actin filament bundle assembly)//GO:0000122(negative regulation of transcription from RNA polymerase II promoter)//GO:0010628(positive regulation of gene expression)//GO:0048511(rhythmic process)//GO:0043066(negative regulation of apoptotic process)//GO:0032091(negative regulation of protein binding)//GO:0010629(negative re…
ENSMUSG00000030830	4.09309	6.97546	91.962	4.21522e-06	0.000684156	up	679	6288	5216	55	82	196	7.00998	8.32166	8.03772	3.35493	3.63334	4.27084	Itgal	protein_coding	16408	(p180)|Cd11a|LFA-1|LFA-1A|Ly-15|Ly-21	-	integrin alpha L	mmu04015(Rap1 signaling pathway)//mmu04514(Cell adhesion molecules (CAMs))//mmu04650(Natural killer cell mediated cytotoxicity)//mmu04670(Leukocyte transendothelial migration)//mmu04810(Regulation of actin cytoskeleton)//mmu05144(Malaria)//mmu05150(Staphylococcus aureus infection)//mmu05166(HTLV-I infection)//mmu05169(Epstein-Barr virus infection)//mmu05323(Rheumatoid arthritis)//mmu05416(Viral m…	GO:0001772(immunological synapse)//GO:0009897(external side of plasma membrane)//GO:0070062(extracellular exosome)//GO:0009986(cell surface)//GO:0016020(membrane)//GO:0016021(integral component of membrane)//GO:0008305(integrin complex)//GO:0034687(integrin alphaL-beta2 complex)//GO:0005911(cell-cell junction)	GO:0030369(ICAM-3 receptor activity)//GO:0046982(protein heterodimerization activity)//GO:0046872(metal ion binding)//GO:0050839(cell adhesion molecule binding)//GO:0032403(protein complex binding)	GO:0050798(activated T cell proliferation)//GO:0007159(leukocyte cell-cell adhesion)//GO:0042102(positive regulation of T cell proliferation)//GO:0007157(heterophilic cell-cell adhesion via plasma membrane cell adhesion molecules)//GO:0050850(positive regulation of calcium-mediated signaling)//GO:0022409(positive regulation of cell-cell adhesion)//GO:0007155(cell adhesion)//GO:0022407(regulation …
ENSMUSG00000095028	4.08891	5.30667	69.6596	1.34567e-05	0.00123012	up	177	2307	1411	20	24	58	5.07597	6.87646	6.15413	1.93889	1.91005	2.54551	Sirpb1b	protein_coding	668101	-	-	signal-regulatory protein beta 1B	mmu04380(Osteoclast differentiation)	GO:0070062(extracellular exosome)	GO:0003674(molecular_function)	GO:0008150(biological_process)
ENSMUSG00000078780	4.08786	4.03444	34.7649	0.000208361	0.0063392	up	48	988	616	4	11	28	3.2137	5.65595	4.96308	-0.136662	0.863309	1.54139	Gm5150	protein_coding	381484	-	-	predicted gene 5150		GO:0005575(cellular_component)	GO:0003674(molecular_function)	GO:0008150(biological_process)
ENSMUSG00000027219	4.08667	3.92092	50.4447	4.93538e-05	0.00243041	up	104	723	545	2	12	26	4.31416	5.2073	4.78748	-0.878158	0.976995	1.44126	Slc28a2	protein_coding	269346	2010208B10Rik|B430217P18|BB152493|Cnt2	-	solute carrier family 28 (sodium-coupled nucleoside transporter), member 2		GO:0016020(membrane)//GO:0016021(integral component of membrane)//GO:0005887(integral component of plasma membrane)	GO:0015211(purine nucleoside transmembrane transporter activity)//GO:0005415(nucleoside:sodium symporter activity)//GO:0005337(nucleoside transmembrane transporter activity)	GO:0034394(protein localization to cell surface)//GO:0001895(retina homeostasis)//GO:0006810(transport)//GO:0015860(purine nucleoside transmembrane transport)//GO:1901642(nucleoside transmembrane transport)
ENSMUSG00000078452	4.08375	1.53466	13.7145	0.00468558	0.0526333	up	10	168	77	0	0	7	1.05247	3.12462	2.01974	-2.48599	-2.48599	-0.214971	Raet1d	protein_coding	56554	RAE-1delta	-	retinoic acid early transcript delta	mmu04650(Natural killer cell mediated cytotoxicity)	GO:0005886(plasma membrane)//GO:0016020(membrane)//GO:0031225(anchored component of membrane)//GO:0009897(external side of plasma membrane)//GO:0044214(spanning component of plasma membrane)//GO:0046658(anchored component of plasma membrane)	GO:0005515(protein binding)//GO:0003823(antigen binding)//GO:0046703(natural killer cell lectin-like receptor binding)	GO:0042267(natural killer cell mediated cytotoxicity)//GO:0006955(immune response)//GO:0001913(T cell mediated cytotoxicity)//GO:0019882(antigen processing and presentation)
ENSMUSG00000063328	4.08352	1.81089	8.97197	0.0146579	0.107096	up	0	185	156	2	0	6	-2.48599	3.26096	3.00584	-0.878158	-2.48599	-0.388388	Gm9396	protein_coding	668844	EG668844	-	predicted gene 9396		GO:0005575(cellular_component)	GO:0003674(molecular_function)	GO:0008150(biological_process)
ENSMUSG00000023067	4.05843	7.75931	68.4715	1.44448e-05	0.00129078	up	910	12188	8574	100	162	316	7.43193	9.27605	8.75436	4.20606	4.60535	4.95484	Cdkn1a	protein_coding	12575	CAP20|CDKI|CIP1|Cdkn1|P21|SDI1|Waf1|mda6|p21Cip1|p21WAF	-	cyclin-dependent kinase inhibitor 1A (P21)	mmu04012(ErbB signaling pathway)//mmu04066(HIF-1 signaling pathway)//mmu04068(FoxO signaling pathway)//mmu04110(Cell cycle)//mmu04115(p53 signaling pathway)//mmu04151(PI3K-Akt signaling pathway)//mmu04630(Jak-STAT signaling pathway)//mmu04921(Oxytocin signaling pathway)//mmu05160(Hepatitis C)//mmu05161(Hepatitis B)//mmu05166(HTLV-I infection)//mmu05169(Epstein-Barr virus infection)//mmu05200(Path…	GO:0000307(cyclin-dependent protein kinase holoenzyme complex)//GO:0070557(PCNA-p21 complex)//GO:0048471(perinuclear region of cytoplasm)//GO:0005829(cytosol)//GO:0005634(nucleus)//GO:0005737(cytoplasm)	GO:0004860(protein kinase inhibitor activity)//GO:0031625(ubiquitin protein ligase binding)//GO:0032403(protein complex binding)//GO:0004861(cyclin-dependent protein serine/threonine kinase inhibitor activity)//GO:0019912(cyclin-dependent protein kinase activating kinase activity)//GO:0030332(cyclin binding)//GO:0046872(metal ion binding)//GO:0005515(protein binding)	GO:0030890(positive regulation of B cell proliferation)//GO:0072331(signal transduction by p53 class mediator)//GO:0034198(cellular response to amino acid starvation)//GO:0010942(positive regulation of cell death)//GO:0042326(negative regulation of phosphorylation)//GO:0045736(negative regulation of cyclin-dependent protein serine/threonine kinase activity)//GO:0033158(regulation of protein impor…
ENSMUSG00000030107	4.05753	5.82203	77.3386	8.72356e-06	0.00100548	up	240	2562	2818	39	33	72	5.51325	7.0275	7.15028	2.86926	2.35067	2.84885	Usp18	protein_coding	24110	1110058H21Rik|AW047653|UBP43|Ubp15	-	ubiquitin specific peptidase 18		GO:0005634(nucleus)	GO:0008233(peptidase activity)//GO:0008234(cysteine-type peptidase activity)//GO:0019785(ISG15-specific protease activity)//GO:0016920(pyroglutamyl-peptidase activity)//GO:0005515(protein binding)//GO:0036459(thiol-dependent ubiquitinyl hydrolase activity)//GO:0016787(hydrolase activity)	GO:0006508(proteolysis)//GO:0016579(protein deubiquitination)//GO:0006511(ubiquitin-dependent protein catabolic process)
ENSMUSG00000011256	4.04975	5.90295	102.315	2.47378e-06	0.0005123	up	322	2838	2596	48	41	57	5.93584	7.17491	7.03205	3.1622	2.65394	2.5212	Adam19	protein_coding	11492	AL024287|MADDAM|MTLNB|Mltnb	-	a disintegrin and metallopeptidase domain 19 (meltrin beta)		GO:0016020(membrane)//GO:0009897(external side of plasma membrane)//GO:0005794(Golgi apparatus)//GO:0016021(integral component of membrane)	GO:0008237(metallopeptidase activity)//GO:0008233(peptidase activity)//GO:0008270(zinc ion binding)//GO:0004222(metalloendopeptidase activity)//GO:0017124(SH3 domain binding)//GO:0046872(metal ion binding)//GO:0005515(protein binding)//GO:0016787(hydrolase activity)	GO:0006508(proteolysis)//GO:0006509(membrane protein ectodomain proteolysis)//GO:0007507(heart development)
ENSMUSG00000025473	4.04973	9.27794	53.8496	3.82961e-05	0.00204102	up	2182	33499	27667	271	516	874	8.69277	10.7344	10.4441	5.63552	6.26945	6.41724	Adam8	protein_coding	11501	ADAM 8|CD156|CD156a|E430039A18Rik|MS2	-	a disintegrin and metallopeptidase domain 8		GO:0005886(plasma membrane)//GO:0005887(integral component of plasma membrane)//GO:0071133(alpha9-beta1 integrin-ADAM8 complex)//GO:0009986(cell surface)//GO:0070820(tertiary granule)//GO:0032127(dense core granule membrane)//GO:0016020(membrane)//GO:0032010(phagolysosome)//GO:0016021(integral component of membrane)//GO:0042581(specific granule)//GO:0071065(alpha9-beta1 integrin-vascular cell adh…	GO:0008237(metallopeptidase activity)//GO:0008233(peptidase activity)//GO:0008270(zinc ion binding)//GO:0004222(metalloendopeptidase activity)//GO:0005178(integrin binding)//GO:0016787(hydrolase activity)//GO:0050839(cell adhesion molecule binding)//GO:0046872(metal ion binding)//GO:0005515(protein binding)//GO:0005509(calcium ion binding)	GO:0045780(positive regulation of bone resorption)//GO:0033089(positive regulation of T cell differentiation in thymus)//GO:0045670(regulation of osteoclast differentiation)//GO:0035419(activation of MAPK activity involved in innate immune response)//GO:0002693(positive regulation of cellular extravasation)//GO:0006508(proteolysis)//GO:0051044(positive regulation of membrane protein ectodomain pr…
ENSMUSG00000008384	4.04754	4.5948	56.3686	3.188e-05	0.00185745	up	87	1338	984	18	15	27	4.05919	6.09211	5.63571	1.79433	1.27252	1.4922	Sertad1	protein_coding	55942	1110032C13Rik|AV000455|AW456625|Sei-1|Sei1|TRIP-Br1	-	SERTA domain containing 1		GO:0005634(nucleus)//GO:0005737(cytoplasm)	GO:0005515(protein binding)	GO:0045944(positive regulation of transcription from RNA polymerase II promoter)//GO:0006351(transcription, DNA-templated)//GO:0006355(regulation of transcription, DNA-templated)//GO:0030308(negative regulation of cell growth)//GO:0045893(positive regulation of transcription, DNA-templated)
ENSMUSG00000035818	4.04307	-0.619187	6.08485	0.0346004	0.175216	up	11	2	16	0	1	0	1.17865	-1.83544	-0.0232227	-2.48599	-1.60974	-2.48599	Plekhs1	protein_coding	226245	9930023K05Rik	-	pleckstrin homology domain containing, family S member 1		GO:0005575(cellular_component)	GO:0003674(molecular_function)	GO:0008150(biological_process)
ENSMUSG00000030117	4.03821	-0.325507	5.75746	0.0387742	0.185354	up	0	36	18	1	0	0	-2.48599	1.00662	0.117327	-1.4688	-2.48599	-2.48599	Gdf3	protein_coding	14562	C78318|Gdf-3|Vgr-2|Vgr2|ecat9	-	growth differentiation factor 3		GO:0005576(extracellular region)//GO:0005615(extracellular space)//GO:0005737(cytoplasm)	GO:0019901(protein kinase binding)//GO:0005515(protein binding)//GO:0008083(growth factor activity)//GO:0005160(transforming growth factor beta receptor binding)//GO:0005125(cytokine activity)	GO:0030514(negative regulation of BMP signaling pathway)//GO:0048859(formation of anatomical boundary)//GO:0002021(response to dietary excess)//GO:0007492(endoderm development)//GO:0032525(somite rostral/caudal axis specification)//GO:0045605(negative regulation of epidermal cell differentiation)//GO:0030509(BMP signaling pathway)//GO:0010862(positive regulation of pathway-restricted SMAD protein…
ENSMUSG00000035105	4.0363	6.30194	91.5785	4.29042e-06	0.000687476	up	389	4260	3048	40	65	102	6.20783	7.76029	7.26334	2.90491	3.30357	3.3408	Egln3	protein_coding	112407	2610021G09Rik|AI505553|AI648162|Hif-p4h-3|Phd3|SM-20	-	egl-9 family hypoxia-inducible factor 3	mmu04066(HIF-1 signaling pathway)//mmu05200(Pathways in cancer)//mmu05211(Renal cell carcinoma)	GO:0005634(nucleus)//GO:0005737(cytoplasm)//GO:0005829(cytosol)	GO:0031418(L-ascorbic acid binding)//GO:0016706(oxidoreductase activity, acting on paired donors, with incorporation or reduction of molecular oxygen, 2-oxoglutarate as one donor, and incorporation of one atom each of oxygen into both donors)//GO:0016705(oxidoreductase activity, acting on paired donors, with incorporation or reduction of molecular oxygen)//GO:0016491(oxidoreductase activity)//GO:…	GO:0055114(oxidation-reduction process)//GO:0006974(cellular response to DNA damage stimulus)//GO:0001666(response to hypoxia)//GO:0042127(regulation of cell proliferation)//GO:0043523(regulation of neuron apoptotic process)//GO:0006915(apoptotic process)//GO:0018401(peptidyl-proline hydroxylation to 4-hydroxy-L-proline)//GO:0018126(protein hydroxylation)
ENSMUSG00000047798	4.0195	9.01764	83.2127	5.76318e-06	0.000805085	up	3619	22639	21651	176	431	858	9.42246	10.1692	10.0904	5.01559	6.01043	6.39064	Cd300lf	protein_coding	246746	CLIM1|CLM-1|CLM1|Digr2|F730004D16Rik|IREM1|IgSF13|LMIR3|Pigr3	-	CD300 molecule like family member F		GO:0016020(membrane)//GO:0005886(plasma membrane)//GO:0016021(integral component of membrane)	GO:0005515(protein binding)	GO:0030316(osteoclast differentiation)//GO:0002376(immune system process)
ENSMUSG00000105504	4.01507	7.204	212.185	8.11958e-08	0.000190019	up	1439	6241	4794	80	117	197	8.09251	8.31084	7.91609	3.88761	4.13993	4.27812	Gbp5	protein_coding	229898	5330409J06Rik|Gbp5a	-	guanylate binding protein 5		GO:0016020(membrane)//GO:0005794(Golgi apparatus)//GO:0031410(cytoplasmic vesicle)//GO:0005737(cytoplasm)	GO:0003924(GTPase activity)//GO:0042802(identical protein binding)//GO:0000166(nucleotide binding)//GO:0005525(GTP binding)//GO:0005515(protein binding)//GO:0016787(hydrolase activity)	GO:1900017(positive regulation of cytokine production involved in inflammatory response)//GO:0045089(positive regulation of innate immune response)//GO:0002376(immune system process)//GO:0006954(inflammatory response)//GO:0072616(interleukin-18 secretion)//GO:1900227(positive regulation of NLRP3 inflammasome complex assembly)//GO:0050702(interleukin-1 beta secretion)//GO:0071346(cellular response…
ENSMUSG00000024659	4.00455	5.60546	94.5892	3.59381e-06	0.000614657	up	329	2640	1517	19	43	71	5.96678	7.0707	6.25838	1.86842	2.72075	2.82918	Anxa1	protein_coding	16952	Anx-1|Anx-A1|C430014K04Rik|Lpc-1|Lpc1	-	annexin A1		GO:0042629(mast cell granule)//GO:0005737(cytoplasm)//GO:0005768(endosome)//GO:0016328(lateral plasma membrane)//GO:0016020(membrane)//GO:0019898(extrinsic component of membrane)//GO:0031232(extrinsic component of external side of plasma membrane)//GO:0016324(apical plasma membrane)//GO:0031410(cytoplasmic vesicle)//GO:0031966(mitochondrial membrane)//GO:0005634(nucleus)//GO:0005615(extracellular…	GO:0033676(double-stranded DNA-dependent ATPase activity)//GO:0036310(annealing helicase activity)//GO:0048306(calcium-dependent protein binding)//GO:0003727(single-stranded RNA binding)//GO:0005543(phospholipid binding)//GO:0005198(structural molecule activity)//GO:0042803(protein homodimerization activity)//GO:0030674(protein binding, bridging)//GO:0004859(phospholipase inhibitor activity)//GO:…	GO:0030073(insulin secretion)//GO:2000483(negative regulation of interleukin-8 secretion)//GO:0033031(positive regulation of neutrophil apoptotic process)//GO:0036292(DNA rewinding)//GO:0050727(regulation of inflammatory response)//GO:0070459(prolactin secretion)//GO:0031394(positive regulation of prostaglandin biosynthetic process)//GO:0007166(cell surface receptor signaling pathway)//GO:0007187…
ENSMUSG00000040152	3.99776	11.9134	60.038	2.16169e-05	0.00154298	up	19261	222964	134836	1971	3251	5308	11.8342	13.4689	12.7289	8.49361	8.92208	9.01718	Thbs1	protein_coding	21825	TSP-1|TSP1|Thbs-1|tbsp1	-	thrombospondin 1	mmu04015(Rap1 signaling pathway)//mmu04115(p53 signaling pathway)//mmu04145(Phagosome)//mmu04151(PI3K-Akt signaling pathway)//mmu04350(TGF-beta signaling pathway)//mmu04510(Focal adhesion)//mmu04512(ECM-receptor interaction)//mmu05144(Malaria)//mmu05205(Proteoglycans in cancer)//mmu05206(MicroRNAs in cancer)//mmu05219(Bladder cancer)	GO:0016529(sarcoplasmic reticulum)//GO:0009897(external side of plasma membrane)//GO:0070062(extracellular exosome)//GO:0005576(extracellular region)//GO:0009986(cell surface)//GO:0005577(fibrinogen complex)//GO:0005783(endoplasmic reticulum)//GO:0031012(extracellular matrix)//GO:0031091(platelet alpha granule)//GO:0005615(extracellular space)//GO:0005737(cytoplasm)//GO:0030141(secretory granule)	GO:0043236(laminin binding)//GO:0017134(fibroblast growth factor binding)//GO:0008201(heparin binding)//GO:0001968(fibronectin binding)//GO:0030169(low-density lipoprotein particle binding)//GO:0070051(fibrinogen binding)//GO:0001786(phosphatidylserine binding)//GO:0050431(transforming growth factor beta binding)//GO:0005178(integrin binding)//GO:0050840(extracellular matrix binding)//GO:0070052(…	GO:0043536(positive regulation of blood vessel endothelial cell migration)//GO:0032026(response to magnesium ion)//GO:1902043(positive regulation of extrinsic apoptotic signaling pathway via death domain receptors)//GO:0010751(negative regulation of nitric oxide mediated signal transduction)//GO:0016477(cell migration)//GO:0006986(response to unfolded protein)//GO:0045727(positive regulation of t…
ENSMUSG00000027580	3.99712	7.09315	66.3954	1.63926e-05	0.00135456	up	543	5877	7277	107	115	119	6.68802	8.22419	8.51784	4.30275	4.11531	3.55956	Helz2	protein_coding	229003	PDIP1|Pric285|mKIAA1769|mPDIP1	-	helicase with zinc finger 2, transcriptional coactivator		GO:0016020(membrane)//GO:0005634(nucleus)	GO:0005524(ATP binding)//GO:0030374(ligand-dependent nuclear receptor transcription coactivator activity)//GO:0004386(helicase activity)//GO:0000166(nucleotide binding)//GO:0044822(poly(A) RNA binding)//GO:0046872(metal ion binding)//GO:0003677(DNA binding)//GO:0016787(hydrolase activity)	GO:0006351(transcription, DNA-templated)//GO:0006355(regulation of transcription, DNA-templated)//GO:0045944(positive regulation of transcription from RNA polymerase II promoter)
ENSMUSG00000096140	3.99336	1.43834	15.2864	0.00334152	0.0417847	up	16	91	116	0	0	7	1.68322	2.26486	2.58943	-2.48599	-2.48599	-0.214971	Ankrd66	protein_coding	100043332	AU041848|D730048J04Rik|Gm4368	-	ankyrin repeat domain 66
ENSMUSG00000049608	3.99135	1.41007	20.709	0.00120945	0.0215667	up	17	116	81	0	4	2	1.76595	2.60345	2.08967	-2.48599	-0.367506	-1.42019	Gpr55	protein_coding	227326	CTFL|Gm218|Lpir1	-	G protein-coupled receptor 55		GO:0016020(membrane)//GO:0005886(plasma membrane)//GO:0005887(integral component of plasma membrane)//GO:0016021(integral component of membrane)	GO:0004871(signal transducer activity)//GO:0004930(G-protein coupled receptor activity)//GO:0004949(cannabinoid receptor activity)	GO:0045453(bone resorption)//GO:0070374(positive regulation of ERK1 and ERK2 cascade)//GO:0045671(negative regulation of osteoclast differentiation)//GO:0007202(activation of phospholipase C activity)//GO:0007186(G-protein coupled receptor signaling pathway)//GO:0035025(positive regulation of Rho protein signal transduction)//GO:0007165(signal transduction)
ENSMUSG00000075602	3.98526	4.13117	33.7802	0.000231867	0.00685192	up	41	1008	735	14	16	13	2.99102	5.68476	5.21655	1.45282	1.35895	0.533109	Ly6a	protein_coding	110454	Ly-6A.2|Ly-6A/E|Ly-6E.1|Sca-1|Sca1|TAP	-	lymphocyte antigen 6 complex, locus A		GO:0005622(intracellular)//GO:0005886(plasma membrane)//GO:0031225(anchored component of membrane)//GO:0009897(external side of plasma membrane)//GO:0016020(membrane)
ENSMUSG00000028480	3.98492	6.27573	58.0338	2.83507e-05	0.00176301	up	359	4145	3091	82	48	58	6.09233	7.72084	7.28352	3.92281	2.87537	2.54551	Glipr2	protein_coding	384009	5730414A08Rik|C77180|GAPR-1	-	GLI pathogenesis-related 2		GO:0005794(Golgi apparatus)//GO:0070062(extracellular exosome)//GO:0005576(extracellular region)//GO:0000139(Golgi membrane)//GO:0016020(membrane)	GO:0042803(protein homodimerization activity)	GO:0010634(positive regulation of epithelial cell migration)//GO:0070374(positive regulation of ERK1 and ERK2 cascade)//GO:0010718(positive regulation of epithelial to mesenchymal transition)
ENSMUSG00000021025	3.98094	9.00439	53.8246	3.8367e-05	0.00204102	up	1779	26759	23782	258	388	801	8.39833	10.4104	10.2258	5.56486	5.85924	6.29168	Nfkbia	protein_coding	18035	AI462015|Nfkbi	-	nuclear factor of kappa light polypeptide gene enhancer in B cells inhibitor, alpha	mmu04024(cAMP signaling pathway)//mmu04062(Chemokine signaling pathway)//mmu04064(NF-kappa B signaling pathway)//mmu04210(Apoptosis)//mmu04380(Osteoclast differentiation)//mmu04620(Toll-like receptor signaling pathway)//mmu04621(NOD-like receptor signaling pathway)//mmu04622(RIG-I-like receptor signaling pathway)//mmu04623(Cytosolic DNA-sensing pathway)//mmu04660(T cell receptor signaling pathway…	GO:0043234(protein complex)//GO:0005886(plasma membrane)//GO:0005634(nucleus)//GO:0005737(cytoplasm)//GO:0005829(cytosol)	GO:0031625(ubiquitin protein ligase binding)//GO:0032403(protein complex binding)//GO:0019899(enzyme binding)//GO:0042802(identical protein binding)//GO:0031072(heat shock protein binding)//GO:0008139(nuclear localization sequence binding)//GO:0005515(protein binding)//GO:0051059(NF-kappaB binding)	GO:0000060(protein import into nucleus, translocation)//GO:0032270(positive regulation of cellular protein metabolic process)//GO:0010875(positive regulation of cholesterol efflux)//GO:0034142(toll-like receptor 4 signaling pathway)//GO:0010745(negative regulation of macrophage derived foam cell differentiation)//GO:0045638(negative regulation of myeloid cell differentiation)//GO:0035994(response…
ENSMUSG00000043939	3.9807	4.90894	109.107	1.65902e-06	0.00042562	up	236	1385	1042	21	14	47	5.4891	6.14179	5.71805	2.00608	1.18057	2.25241	A530064D06Rik	protein_coding	328830	Trem4|pdctrem	-	RIKEN cDNA A530064D06 gene		GO:0005575(cellular_component)	GO:0003674(molecular_function)	GO:0008150(biological_process)
ENSMUSG00000030747	3.97189	5.68062	36.6022	0.000171782	0.00548669	up	117	3049	2167	47	30	55	4.48264	7.27825	6.77185	3.13244	2.21821	2.4713	Dgat2	protein_coding	67800	0610010B06Rik|ARAT|DGAT-2	-	diacylglycerol O-acyltransferase 2	mmu00561(Glycerolipid metabolism)//mmu01100(Metabolic pathways)//mmu04975(Fat digestion and absorption)	GO:0016021(integral component of membrane)//GO:0005811(lipid particle)//GO:0016020(membrane)//GO:0048471(perinuclear region of cytoplasm)//GO:0030176(integral component of endoplasmic reticulum membrane)//GO:0043231(intracellular membrane-bounded organelle)//GO:0005739(mitochondrion)//GO:0005783(endoplasmic reticulum)	GO:0016747(transferase activity, transferring acyl groups other than amino-acyl groups)//GO:0004144(diacylglycerol O-acyltransferase activity)//GO:0042803(protein homodimerization activity)//GO:0003846(2-acylglycerol O-acyltransferase activity)//GO:0050252(retinol O-fatty-acyltransferase activity)//GO:0016746(transferase activity, transferring acyl groups)//GO:0016740(transferase activity)	GO:0035336(long-chain fatty-acyl-CoA metabolic process)//GO:0046339(diacylglycerol metabolic process)//GO:0010867(positive regulation of triglyceride biosynthetic process)//GO:0019915(lipid storage)//GO:0071400(cellular response to oleic acid)//GO:0035356(cellular triglyceride homeostasis)//GO:0046322(negative regulation of fatty acid oxidation)//GO:0006071(glycerol metabolic process)//GO:0019432…
ENSMUSG00000061815	3.97145	3.25293	37.7001	0.000150556	0.00503096	up	31	446	450	9	4	11	2.59808	4.51468	4.51311	0.866727	-0.367506	0.324101	Rufy4	protein_coding	435626	F930048N03Rik	-	RUN and FYVE domain containing 4		GO:0005575(cellular_component)	GO:0003674(molecular_function)//GO:0046872(metal ion binding)	GO:0008150(biological_process)
ENSMUSG00000046794	3.97078	7.30044	77.1449	8.81519e-06	0.00100874	up	711	8493	6357	88	112	242	7.07633	8.75512	8.32295	4.02353	4.07757	4.57246	Ppp1r3b	protein_coding	244416	6430576E21|AW821953|GL|PTG	-	protein phosphatase 1, regulatory (inhibitor) subunit 3B	mmu04910(Insulin signaling pathway)//mmu04931(Insulin resistance)	GO:0043231(intracellular membrane-bounded organelle)//GO:0000164(protein phosphatase type 1 complex)//GO:0042587(glycogen granule)	GO:0019899(enzyme binding)//GO:0019888(protein phosphatase regulator activity)//GO:0004721(phosphoprotein phosphatase activity)	GO:0005975(carbohydrate metabolic process)//GO:0005979(regulation of glycogen biosynthetic process)//GO:0005981(regulation of glycogen catabolic process)//GO:0005977(glycogen metabolic process)
ENSMUSG00000028862	3.96578	2.94271	40.6185	0.000105714	0.00399403	up	73	279	275	1	4	17	3.80903	3.84462	3.80978	-1.4688	-0.367506	0.877639	Map3k6	protein_coding	53608	Ask2|MAPKKK6|MEKK6	-	mitogen-activated protein kinase kinase kinase 6	mmu04010(MAPK signaling pathway)		GO:0004674(protein serine/threonine kinase activity)//GO:0004672(protein kinase activity)//GO:0004709(MAP kinase kinase kinase activity)//GO:0000287(magnesium ion binding)//GO:0000166(nucleotide binding)//GO:0016301(kinase activity)//GO:0046872(metal ion binding)//GO:0005515(protein binding)//GO:0005524(ATP binding)//GO:0016740(transferase activity)	GO:0016310(phosphorylation)//GO:0006468(protein phosphorylation)//GO:0000186(activation of MAPKK activity)
ENSMUSG00000009376	3.9615	4.90653	103.85	2.09698e-06	0.000475057	up	182	1497	1119	16	22	45	5.11595	6.2537	5.82057	1.63366	1.79073	2.19207	Met	protein_coding	17295	AI838057|HGF|HGFR|Par4|c-Met	-	met proto-oncogene	mmu04014(Ras signaling pathway)//mmu04015(Rap1 signaling pathway)//mmu04060(Cytokine-cytokine receptor interaction)//mmu04144(Endocytosis)//mmu04151(PI3K-Akt signaling pathway)//mmu04360(Axon guidance)//mmu04510(Focal adhesion)//mmu04520(Adherens junction)//mmu05100(Bacterial invasion of epithelial cells)//mmu05144(Malaria)//mmu05200(Pathways in cancer)//mmu05202(Transcriptional misregulation in …	GO:0005886(plasma membrane)//GO:0060076(excitatory synapse)//GO:0009986(cell surface)//GO:0043005(neuron projection)//GO:0016020(membrane)//GO:0030425(dendrite)//GO:0009925(basal plasma membrane)//GO:0016021(integral component of membrane)//GO:0045211(postsynaptic membrane)//GO:0014069(postsynaptic density)//GO:0036126(sperm flagellum)//GO:0005615(extracellular space)//GO:0005737(cytoplasm)//GO:0…	GO:0005008(hepatocyte growth factor-activated receptor activity)//GO:0019903(protein phosphatase binding)//GO:0004713(protein tyrosine kinase activity)//GO:0032403(protein complex binding)//GO:0008013(beta-catenin binding)//GO:0004672(protein kinase activity)//GO:0046982(protein heterodimerization activity)//GO:0004714(transmembrane receptor protein tyrosine kinase activity)//GO:0043548(phosphati…	GO:0072593(reactive oxygen species metabolic process)//GO:0010976(positive regulation of neuron projection development)//GO:0007517(muscle organ development)//GO:0007169(transmembrane receptor protein tyrosine kinase signaling pathway)//GO:0016310(phosphorylation)//GO:0010628(positive regulation of gene expression)//GO:0032675(regulation of interleukin-6 production)//GO:0050918(positive chemotaxi…
ENSMUSG00000027832	3.95885	3.98245	79.927	6.31354e-06	0.000823141	up	105	823	500	13	13	14	4.32784	5.39335	4.66399	1.35312	1.08237	0.627256	Ptx3	protein_coding	19288	AI607804|TSG-14	-	pentraxin related gene		GO:0005576(extracellular region)//GO:0005615(extracellular space)	GO:0001849(complement component C1q binding)//GO:0046790(virion binding)//GO:0001872((1->3)-beta-D-glucan binding)	GO:0044869(negative regulation by host of viral exo-alpha-sialidase activity)//GO:0045429(positive regulation of nitric oxide biosynthetic process)//GO:0045087(innate immune response)//GO:1903019(negative regulation of glycoprotein metabolic process)//GO:0008228(opsonization)//GO:0046597(negative regulation of viral entry into host cell)//GO:0044871(negative regulation by host of viral glycoprote…
ENSMUSG00000016496	3.94962	8.39582	81.227	6.80004e-06	0.000866106	up	1741	16984	13946	161	270	541	8.36719	9.75465	9.45594	4.88782	5.33808	5.72709	Cd274	protein_coding	60533	A530045L16Rik|B7h1|Pdcd1l1|Pdcd1lg1|Pdl1	-	CD274 antigen	mmu04514(Cell adhesion molecules (CAMs))	GO:0005886(plasma membrane)//GO:0070062(extracellular exosome)//GO:0009986(cell surface)//GO:0016020(membrane)//GO:0009897(external side of plasma membrane)//GO:0016021(integral component of membrane)	GO:0005515(protein binding)	GO:0042102(positive regulation of T cell proliferation)//GO:0032693(negative regulation of interleukin-10 production)//GO:2001181(positive regulation of interleukin-10 secretion)//GO:0032689(negative regulation of interferon-gamma production)//GO:0031295(T cell costimulation)//GO:1901998(toxin transport)//GO:0007166(cell surface receptor signaling pathway)//GO:0034097(response to cytokine)//GO:00…
ENSMUSG00000117975	3.9482	5.72594	42.2058	9.9788e-05	0.00385851	up	136	3129	2194	44	36	60	4.69813	7.31557	6.78969	3.03928	2.47199	2.59295	Itprip	protein_coding	414801	4833424O12Rik|DANGER|mKIAA1754	-	inositol 1,4,5-triphosphate receptor interacting protein		GO:0016020(membrane)//GO:0005886(plasma membrane)	GO:0004860(protein kinase inhibitor activity)//GO:0005515(protein binding)	GO:1902042(negative regulation of extrinsic apoptotic signaling pathway via death domain receptors)
ENSMUSG00000079652	3.94103	2.61414	8.80623	0.0153431	0.109932	up	0	329	294	9	2	3	-2.48599	4.07972	3.90498	0.866727	-1.06851	-1.08546	Fam71f2	protein_coding	245884	AI507611|GARI	-	family with sequence similarity 71, member F2		GO:0005634(nucleus)	GO:0003674(molecular_function)	GO:0008150(biological_process)
ENSMUSG00000032487	3.93464	10.076	81.9392	5.77013e-06	0.000805085	up	6539	61941	33513	803	857	1259	10.2758	11.6212	10.7206	7.19919	7.00005	6.94289	Ptgs2	protein_coding	19225	COX2|Cox-2|PES-2|PGHS-2|PHS II|PHS-2|Pghs2|TIS10|gripghs	-	prostaglandin-endoperoxide synthase 2	mmu00590(Arachidonic acid metabolism)//mmu01100(Metabolic pathways)//mmu04064(NF-kappa B signaling pathway)//mmu04370(VEGF signaling pathway)//mmu04668(TNF signaling pathway)//mmu04723(Retrograde endocannabinoid signaling)//mmu04726(Serotonergic synapse)//mmu04913(Ovarian steroidogenesis)//mmu04921(Oxytocin signaling pathway)//mmu04923(Regulation of lipolysis in adipocytes)//mmu05140(Leishmaniasi…	GO:0005901(caveola)//GO:0043005(neuron projection)//GO:0016020(membrane)//GO:0043234(protein complex)//GO:0043231(intracellular membrane-bounded organelle)//GO:0005783(endoplasmic reticulum)//GO:0005634(nucleus)//GO:0005737(cytoplasm)	GO:0051213(dioxygenase activity)//GO:0004601(peroxidase activity)//GO:0042803(protein homodimerization activity)//GO:0020037(heme binding)//GO:0019899(enzyme binding)//GO:0016491(oxidoreductase activity)//GO:0008289(lipid binding)//GO:0016702(oxidoreductase activity, acting on single donors with incorporation of molecular oxygen, incorporation of two atoms of oxygen)//GO:0004666(prostaglandin-end…	GO:0055114(oxidation-reduction process)//GO:0001516(prostaglandin biosynthetic process)//GO:0006979(response to oxidative stress)//GO:0045907(positive regulation of vasoconstriction)//GO:0010942(positive regulation of cell death)//GO:0051968(positive regulation of synaptic transmission, glutamatergic)//GO:0031622(positive regulation of fever generation)//GO:0006693(prostaglandin metabolic process…
ENSMUSG00000032690	3.93256	7.15256	76.7775	8.99222e-06	0.00102049	up	632	6010	7414	77	145	170	6.90664	8.25646	8.54474	3.83315	4.44665	4.06756	Oas2	protein_coding	246728	Oasl11	-	2'-5' oligoadenylate synthetase 2	mmu05160(Hepatitis C)//mmu05162(Measles)//mmu05164(Influenza A)//mmu05168(Herpes simplex infection)	GO:0016020(membrane)//GO:0048471(perinuclear region of cytoplasm)//GO:0043231(intracellular membrane-bounded organelle)//GO:0005739(mitochondrion)//GO:0005783(endoplasmic reticulum)//GO:0005634(nucleus)	GO:0001730(2'-5'-oligoadenylate synthetase activity)//GO:0005524(ATP binding)//GO:0003723(RNA binding)//GO:0003725(double-stranded RNA binding)//GO:0000166(nucleotide binding)//GO:0046872(metal ion binding)//GO:0016740(transferase activity)//GO:0016779(nucleotidyltransferase activity)	GO:0002376(immune system process)//GO:0045087(innate immune response)//GO:0006401(RNA catabolic process)//GO:0051607(defense response to virus)//GO:0009615(response to virus)//GO:0006955(immune response)//GO:0006486(protein glycosylation)//GO:0018377(protein myristoylation)
ENSMUSG00000032369	3.9318	3.94429	71.4711	1.03234e-05	0.0010745	up	97	719	590	8	8	28	4.21456	5.19934	4.90123	0.714348	0.456008	1.54139	Plscr1	protein_coding	22038	MmTRA1a|MmTRA1b|Nor1|Tra1|Tra1a|Tra1b|Tras1|Tras2	-	phospholipid scramblase 1		GO:0005886(plasma membrane)//GO:0005887(integral component of plasma membrane)//GO:0016020(membrane)//GO:0005794(Golgi apparatus)//GO:0016021(integral component of membrane)//GO:0005829(cytosol)//GO:0045121(membrane raft)//GO:0070062(extracellular exosome)//GO:0031012(extracellular matrix)//GO:0005730(nucleolus)//GO:0005634(nucleus)	GO:0042609(CD4 receptor binding)//GO:0019899(enzyme binding)//GO:0017124(SH3 domain binding)//GO:0005509(calcium ion binding)//GO:0001077(transcriptional activator activity, RNA polymerase II core promoter proximal region sequence-specific binding)//GO:0003677(DNA binding)//GO:0005154(epidermal growth factor receptor binding)//GO:0017128(phospholipid scramblase activity)	GO:0033003(regulation of mast cell activation)//GO:0045089(positive regulation of innate immune response)//GO:0045071(negative regulation of viral genome replication)//GO:2000373(positive regulation of DNA topoisomerase (ATP-hydrolyzing) activity)//GO:0035455(response to interferon-alpha)//GO:0010628(positive regulation of gene expression)//GO:1902231(positive regulation of intrinsic apoptotic si…
ENSMUSG00000022818	3.9308	-0.401188	5.62098	0.0406707	0.19009	up	0	28	22	1	0	0	-2.48599	0.680211	0.36301	-1.4688	-2.48599	-2.48599	Cyp2ab1	protein_coding	224044	EG224044|F730023N20	-	cytochrome P450, family 2, subfamily ab, polypeptide 1			GO:0008395(steroid hydroxylase activity)	GO:0055114(oxidation-reduction process)
ENSMUSG00000036931	3.92386	6.87656	36.6533	0.000170881	0.0054727	up	267	6918	5092	52	103	188	5.66649	8.45934	8.00303	3.27546	3.95805	4.21129	Nfkbid	protein_coding	243910	IkappaBNS	-	nuclear factor of kappa light polypeptide gene enhancer in B cells inhibitor, delta		GO:0005634(nucleus)	GO:0005515(protein binding)//GO:0003712(transcription cofactor activity)//GO:0051059(NF-kappaB binding)	GO:0032088(negative regulation of NF-kappaB transcription factor activity)//GO:0033085(negative regulation of T cell differentiation in thymus)//GO:0070245(positive regulation of thymocyte apoptotic process)//GO:0006954(inflammatory response)//GO:0006357(regulation of transcription from RNA polymerase II promoter)//GO:0043124(negative regulation of I-kappaB kinase/NF-kappaB signaling)
ENSMUSG00000021365	3.91635	6.37151	163.822	2.6282e-07	0.000190019	up	608	3633	3257	44	72	121	6.85087	7.5308	7.35891	3.03928	3.44859	3.58324	Nedd9	protein_coding	18003	Cas-L|CasL|HEF1|MEF1|Nedd-9|p105	-	neural precursor cell expressed, developmentally down-regulated gene 9		GO:0005634(nucleus)//GO:0005856(cytoskeleton)//GO:0005737(cytoplasm)//GO:0000922(spindle pole)		GO:0007049(cell cycle)//GO:0007067(mitotic nuclear division)//GO:0051301(cell division)//GO:0007155(cell adhesion)//GO:0040008(regulation of growth)
ENSMUSG00000019256	3.91395	3.92764	56.2095	2.95864e-05	0.00179473	up	110	777	464	10	5	29	4.39437	5.31074	4.55697	1.00454	-0.113604	1.58896	Ahr	protein_coding	11622	Ah|Ahh|Ahre|In|bHLHe76	-	aryl-hydrocarbon receptor		GO:0034752(cytosolic aryl hydrocarbon receptor complex)//GO:0005829(cytosol)//GO:0005667(transcription factor complex)//GO:0034753(nuclear aryl hydrocarbon receptor complex)//GO:0005654(nucleoplasm)//GO:0005634(nucleus)//GO:0034751(aryl hydrocarbon receptor complex)//GO:0005737(cytoplasm)	GO:0051879(Hsp90 protein binding)//GO:0035326(enhancer binding)//GO:0003700(transcription factor activity, sequence-specific DNA binding)//GO:0043565(sequence-specific DNA binding)//GO:0004879(RNA polymerase II transcription factor activity, ligand-activated sequence-specific DNA binding)//GO:0044212(transcription regulatory region DNA binding)//GO:0004874(aryl hydrocarbon receptor activity)//GO:…	GO:0032922(circadian regulation of gene expression)//GO:0071320(cellular response to cAMP)//GO:0003243(circumferential growth involved in left ventricle morphogenesis)//GO:0048511(rhythmic process)//GO:0060993(kidney morphogenesis)//GO:0060420(regulation of heart growth)//GO:0003214(cardiac left ventricle morphogenesis)//GO:0000122(negative regulation of transcription from RNA polymerase II promo…
ENSMUSG00000023349	3.90918	5.74321	37.1524	0.000162384	0.00530366	up	174	3601	1645	19	42	101	5.05144	7.51805	6.37499	1.86842	2.68773	3.32684	Clec4n	protein_coding	56620	Clec6a|Clecsf10|Nkcl	-	C-type lectin domain family 4, member n		GO:0016020(membrane)//GO:0016021(integral component of membrane)	GO:0030246(carbohydrate binding)//GO:0005515(protein binding)	GO:0050715(positive regulation of cytokine secretion)//GO:0002376(immune system process)//GO:0045087(innate immune response)//GO:0050832(defense response to fungus)//GO:0002250(adaptive immune response)//GO:0043123(positive regulation of I-kappaB kinase/NF-kappaB signaling)
ENSMUSG00000027938	3.90569	0.15725	11.9137	0.00669119	0.0665243	up	7	40	28	1	1	0	0.590155	1.14575	0.667374	-1.4688	-1.60974	-2.48599	Creb3l4	protein_coding	78284	1700012K17Rik|5330432F22Rik|AIBZIP|AV040530|AV258827|CREB4|JAL|TISP40|acre1	-	cAMP responsive element binding protein 3-like 4	mmu04022(cGMP-PKG signaling pathway)//mmu04024(cAMP signaling pathway)//mmu04151(PI3K-Akt signaling pathway)//mmu04152(AMPK signaling pathway)//mmu04211(Longevity regulating pathway - mammal)//mmu04261(Adrenergic signaling in cardiomyocytes)//mmu04668(TNF signaling pathway)//mmu04725(Cholinergic synapse)//mmu04728(Dopaminergic synapse)//mmu04911(Insulin secretion)//mmu04915(Estrogen signaling pat…	GO:0016021(integral component of membrane)//GO:0016020(membrane)//GO:0005794(Golgi apparatus)//GO:0031410(cytoplasmic vesicle)//GO:0005783(endoplasmic reticulum)//GO:0005634(nucleus)	GO:0003700(transcription factor activity, sequence-specific DNA binding)//GO:0043565(sequence-specific DNA binding)//GO:0000977(RNA polymerase II regulatory region sequence-specific DNA binding)//GO:0003677(DNA binding)//GO:0001228(transcriptional activator activity, RNA polymerase II transcription regulatory region sequence-specific binding)//GO:0035497(cAMP response element binding)	GO:0030968(endoplasmic reticulum unfolded protein response)//GO:0006351(transcription, DNA-templated)//GO:0030154(cell differentiation)//GO:0007283(spermatogenesis)//GO:0006986(response to unfolded protein)//GO:0007275(multicellular organism development)//GO:0045944(positive regulation of transcription from RNA polymerase II promoter)//GO:0006355(regulation of transcription, DNA-templated)
ENSMUSG00000040187	3.90184	-0.700013	8.75547	0.0150906	0.108907	up	6	16	9	0	0	1	0.395996	-0.0113797	-0.662888	-2.48599	-2.48599	-1.85683	Arntl2	protein_coding	272322	4632430A05Rik|BMAL2|CLIF|MOP9|bHLHe6	-	aryl hydrocarbon receptor nuclear translocator-like 2		GO:0005730(nucleolus)//GO:0005667(transcription factor complex)//GO:0005634(nucleus)//GO:0005737(cytoplasm)	GO:0070888(E-box binding)//GO:0003700(transcription factor activity, sequence-specific DNA binding)//GO:0000982(transcription factor activity, RNA polymerase II core promoter proximal region sequence-specific binding)//GO:0046983(protein dimerization activity)//GO:0005515(protein binding)//GO:0003677(DNA binding)	GO:0006351(transcription, DNA-templated)//GO:0048511(rhythmic process)//GO:0042753(positive regulation of circadian rhythm)//GO:0045944(positive regulation of transcription from RNA polymerase II promoter)//GO:0006357(regulation of transcription from RNA polymerase II promoter)//GO:0007623(circadian rhythm)//GO:0006355(regulation of transcription, DNA-templated)//GO:0045893(positive regulation of…
ENSMUSG00000024340	3.9016	1.49344	22.5435	0.000905066	0.0176421	up	22	107	91	0	4	3	2.12061	2.4905	2.25095	-2.48599	-0.367506	-1.08546	Btnl2	protein_coding	547431	BTL-II|BTLN2|Btl2|Gm315|NG9	-	butyrophilin-like 2		GO:0016020(membrane)//GO:0016021(integral component of membrane)	GO:0005102(receptor binding)	GO:1900042(positive regulation of interleukin-2 secretion)//GO:0050860(negative regulation of T cell receptor signaling pathway)//GO:0042102(positive regulation of T cell proliferation)
ENSMUSG00000061878	3.90103	2.19582	18.2682	0.0019513	0.0298622	up	7	305	126	4	4	3	0.590155	3.97164	2.70533	-0.136662	-0.367506	-1.08546	Sphk1	protein_coding	20698	1110006G24Rik|Sk1|Spk1	-	sphingosine kinase 1	mmu00600(Sphingolipid metabolism)//mmu01100(Metabolic pathways)//mmu04020(Calcium signaling pathway)//mmu04071(Sphingolipid signaling pathway)//mmu04072(Phospholipase D signaling pathway)//mmu04370(VEGF signaling pathway)//mmu04666(Fc gamma R-mediated phagocytosis)//mmu05152(Tuberculosis)	GO:0005886(plasma membrane)//GO:0043005(neuron projection)//GO:0016020(membrane)//GO:0030424(axon)//GO:0005829(cytosol)//GO:0008021(synaptic vesicle)//GO:0005634(nucleus)//GO:0005737(cytoplasm)	GO:0051721(protein phosphatase 2A binding)//GO:0005524(ATP binding)//GO:0005516(calmodulin binding)//GO:0000287(magnesium ion binding)//GO:0038036(sphingosine-1-phosphate receptor activity)//GO:0008481(sphinganine kinase activity)//GO:0000166(nucleotide binding)//GO:0016301(kinase activity)//GO:0003677(DNA binding)//GO:0016740(transferase activity)//GO:0017050(D-erythro-sphingosine kinase activit…	GO:0010976(positive regulation of neuron projection development)//GO:0016310(phosphorylation)//GO:0043066(negative regulation of apoptotic process)//GO:0001956(positive regulation of neurotransmitter secretion)//GO:0019371(cyclooxygenase pathway)//GO:0019722(calcium-mediated signaling)//GO:0045987(positive regulation of smooth muscle contraction)//GO:0046512(sphingosine biosynthetic process)//GO:…
ENSMUSG00000054203	3.89997	5.68384	212.318	8.0964e-08	0.000190019	up	501	1642	2164	35	40	70	6.57209	6.38678	6.76986	2.71717	2.61934	2.80923	Ifi205	protein_coding	226695	D3|D3cDNA|Ifi205a	-	interferon activated gene 205		GO:0005730(nucleolus)//GO:0005634(nucleus)//GO:0005737(cytoplasm)//GO:0016020(membrane)	GO:0001047(core promoter binding)//GO:0000978(RNA polymerase II core promoter proximal region sequence-specific DNA binding)//GO:0001078(transcriptional repressor activity, RNA polymerase II core promoter proximal region sequence-specific binding)//GO:0008134(transcription factor binding)//GO:0044822(poly(A) RNA binding)//GO:0003690(double-stranded DNA binding)	GO:0006351(transcription, DNA-templated)//GO:0006355(regulation of transcription, DNA-templated)//GO:0035458(cellular response to interferon-beta)
ENSMUSG00000034271	3.89859	6.3594	72.5922	1.13487e-05	0.00114584	up	333	4430	3391	55	67	110	5.98416	7.8167	7.41701	3.35493	3.34651	3.44789	Jdp2	protein_coding	81703	Jundm2|Jundp2|TIF	-	Jun dimerization protein 2		GO:0005634(nucleus)	GO:0000978(RNA polymerase II core promoter proximal region sequence-specific DNA binding)//GO:0003700(transcription factor activity, sequence-specific DNA binding)//GO:0043565(sequence-specific DNA binding)//GO:0003682(chromatin binding)//GO:0001078(transcriptional repressor activity, RNA polymerase II core promoter proximal region sequence-specific binding)//GO:0046982(protein heterodimerization…	GO:0031065(positive regulation of histone deacetylation)//GO:0006351(transcription, DNA-templated)//GO:0031063(regulation of histone deacetylation)//GO:0045599(negative regulation of fat cell differentiation)//GO:0000122(negative regulation of transcription from RNA polymerase II promoter)//GO:0006357(regulation of transcription from RNA polymerase II promoter)//GO:0006355(regulation of transcrip…
ENSMUSG00000016529	3.89592	-0.463087	5.56587	0.041469	0.192171	up	0	32	15	0	1	0	-2.48599	0.852626	-0.09899	-2.48599	-1.60974	-2.48599	Il10	protein_coding	16153	CSIF|Il-10	-	interleukin 10	mmu04060(Cytokine-cytokine receptor interaction)//mmu04068(FoxO signaling pathway)//mmu04630(Jak-STAT signaling pathway)//mmu04660(T cell receptor signaling pathway)//mmu04672(Intestinal immune network for IgA production)//mmu05133(Pertussis)//mmu05140(Leishmaniasis)//mmu05142(Chagas disease (American trypanosomiasis))//mmu05143(African trypanosomiasis)//mmu05144(Malaria)//mmu05145(Toxoplasmosis)…	GO:0005576(extracellular region)//GO:0005615(extracellular space)	GO:0005141(interleukin-10 receptor binding)//GO:0005125(cytokine activity)	GO:0045019(negative regulation of nitric oxide biosynthetic process)//GO:0050715(positive regulation of cytokine secretion)//GO:1904057(negative regulation of sensory perception of pain)//GO:0050807(regulation of synapse organization)//GO:0060670(branching involved in labyrinthine layer morphogenesis)//GO:0001818(negative regulation of cytokine production)//GO:0032800(receptor biosynthetic proces…
ENSMUSG00000000303	3.88933	2.28795	28.9148	0.000381821	0.00964008	up	43	230	117	7	1	4	3.05823	3.56981	2.60145	0.543953	-1.60974	-0.813949	Cdh1	protein_coding	12550	AA960649|ARC-1|E-cad|Ecad|L-CAM|UVO|Um	-	cadherin 1	mmu04015(Rap1 signaling pathway)//mmu04390(Hippo signaling pathway)//mmu04514(Cell adhesion molecules (CAMs))//mmu04520(Adherens junction)//mmu05100(Bacterial invasion of epithelial cells)//mmu05200(Pathways in cancer)//mmu05213(Endometrial cancer)//mmu05216(Thyroid cancer)//mmu05218(Melanoma)//mmu05219(Bladder cancer)	GO:0030424(axon)//GO:0030054(cell junction)//GO:0005913(cell-cell adherens junction)//GO:0005737(cytoplasm)//GO:0043219(lateral loop)//GO:0005768(endosome)//GO:0016328(lateral plasma membrane)//GO:0030027(lamellipodium)//GO:0016020(membrane)//GO:0071944(cell periphery)//GO:0015629(actin cytoskeleton)//GO:0005794(Golgi apparatus)//GO:0016323(basolateral plasma membrane)//GO:0005912(adherens juncti…	GO:0019903(protein phosphatase binding)//GO:0019904(protein domain specific binding)//GO:0008013(beta-catenin binding)//GO:0045295(gamma-catenin binding)//GO:0030506(ankyrin binding)//GO:0045294(alpha-catenin binding)//GO:0050839(cell adhesion molecule binding)//GO:0046872(metal ion binding)//GO:0005515(protein binding)//GO:0001948(glycoprotein binding)//GO:0005509(calcium ion binding)//GO:003279…	GO:0010955(negative regulation of protein processing)//GO:0051260(protein homooligomerization)//GO:0071230(cellular response to amino acid stimulus)//GO:0046697(decidualization)//GO:0043281(regulation of cysteine-type endopeptidase activity involved in apoptotic process)//GO:0090102(cochlea development)//GO:0007605(sensory perception of sound)//GO:0034332(adherens junction organization)//GO:00458…
ENSMUSG00000022237	3.88831	6.79296	83.828	6.2279e-06	0.000818686	up	504	5718	4655	84	95	128	6.58069	8.18465	7.87367	3.95717	3.8428	3.6632	Ankrd33b	protein_coding	67434	0610012A05Rik|3021401C12Rik|5730557B15Rik	-	ankyrin repeat domain 33B		GO:0005575(cellular_component)	GO:0003674(molecular_function)//GO:0003677(DNA binding)	GO:0008150(biological_process)
ENSMUSG00000023078	3.88585	3.25031	45.5737	6.71997e-05	0.00288107	up	93	354	326	2	5	22	4.15441	4.18431	4.05234	-0.878158	-0.113604	1.2174	Cxcl13	protein_coding	55985	4631412M08Rik|ANGIE2|Angie|BCA-1|BLC|BLR1L|Scyb13	-	chemokine (C-X-C motif) ligand 13	mmu04060(Cytokine-cytokine receptor interaction)//mmu04062(Chemokine signaling pathway)	GO:0005576(extracellular region)//GO:0005615(extracellular space)	GO:0031724(CXCR5 chemokine receptor binding)//GO:0008009(chemokine activity)//GO:0017134(fibroblast growth factor binding)//GO:0008201(heparin binding)//GO:0031735(CCR10 chemokine receptor binding)//GO:0005125(cytokine activity)//GO:0048018(receptor agonist activity)//GO:0046982(protein heterodimerization activity)//GO:0048248(CXCR3 chemokine receptor binding)	GO:0090630(activation of GTPase activity)//GO:0007204(positive regulation of cytosolic calcium ion concentration)//GO:0007166(cell surface receptor signaling pathway)//GO:0006955(immune response)//GO:0035754(B cell chemotaxis)//GO:0042742(defense response to bacterium)//GO:0035768(endothelial cell chemotaxis to fibroblast growth factor)//GO:0035769(B cell chemotaxis across high endothelial venule…
ENSMUSG00000089727	3.88476	-0.667743	7.51063	0.0217516	0.134518	up	8	14	8	0	1	0	0.761257	-0.167413	-0.782727	-2.48599	-1.60974	-2.48599	Klra8	protein_coding	16639	Cmv-1|Cmv1|Ly49h|Ly49u<129>	-	killer cell lectin-like receptor, subfamily A, member 8	mmu04650(Natural killer cell mediated cytotoxicity)	GO:0016020(membrane)//GO:0005886(plasma membrane)//GO:0016021(integral component of membrane)	GO:0030246(carbohydrate binding)	GO:0009615(response to virus)//GO:0007155(cell adhesion)
ENSMUSG00000033644	3.87975	4.19495	69.4325	1.20106e-05	0.00115782	up	95	870	760	13	20	16	4.1848	5.47315	5.26458	1.35312	1.66066	0.798909	Piwil2	protein_coding	57746	Piwil1l|mili	-	piwi-like RNA-mediated gene silencing 2	mmu04320(Dorso-ventral axis formation)	GO:0043186(P granule)//GO:0033391(chromatoid body)//GO:0097433(dense body)//GO:0010370(perinucleolar chromocenter)//GO:0071546(pi-body)//GO:1990923(PET complex)//GO:0005844(polysome)//GO:0005737(cytoplasm)	GO:0003723(RNA binding)//GO:0003676(nucleic acid binding)//GO:0005515(protein binding)//GO:0034584(piRNA binding)//GO:0003729(mRNA binding)	GO:0030718(germ-line stem cell population maintenance)//GO:2000617(positive regulation of histone H3-K9 acetylation)//GO:0000239(pachytene)//GO:0031047(gene silencing by RNA)//GO:0060903(positive regulation of meiosis I)//GO:0030154(cell differentiation)//GO:0007283(spermatogenesis)//GO:0006417(regulation of translation)//GO:0034587(piRNA metabolic process)//GO:0043046(DNA methylation involved in…
ENSMUSG00000025804	3.87267	9.39873	87.8777	4.32212e-06	0.000687476	up	3560	32884	28637	418	598	953	9.39876	10.7077	10.4938	6.25891	6.48177	6.54183	Ccr1	protein_coding	12768	Cmkbr1|Mip-1a-R	-	chemokine (C-C motif) receptor 1	mmu04060(Cytokine-cytokine receptor interaction)//mmu04062(Chemokine signaling pathway)	GO:0016020(membrane)//GO:0005886(plasma membrane)//GO:0043025(neuronal cell body)//GO:0009897(external side of plasma membrane)//GO:0016021(integral component of membrane)	GO:0019957(C-C chemokine binding)//GO:0016493(C-C chemokine receptor activity)//GO:0004871(signal transducer activity)//GO:0035717(chemokine (C-C motif) ligand 7 binding)//GO:0004930(G-protein coupled receptor activity)//GO:0004950(chemokine receptor activity)//GO:0004435(phosphatidylinositol phospholipase C activity)//GO:0005515(protein binding)//GO:0071791(chemokine (C-C motif) ligand 5 binding)	GO:0010629(negative regulation of gene expression)//GO:0007267(cell-cell signaling)//GO:0070374(positive regulation of ERK1 and ERK2 cascade)//GO:0006887(exocytosis)//GO:0006874(cellular calcium ion homeostasis)//GO:0045824(negative regulation of innate immune response)//GO:0045672(positive regulation of osteoclast differentiation)//GO:0007204(positive regulation of cytosolic calcium ion concentr…
ENSMUSG00000070524	3.87206	2.44123	9.26698	0.0135287	0.102693	up	0	363	185	1	5	9	-2.48599	4.22017	3.24678	-1.4688	-0.113604	0.0795981	Fcrlb	protein_coding	435653	FREB-2|FREB2|FcRL2|Fcrlm2|Fcry|mFCRL2	-	Fc receptor-like B		GO:0005783(endoplasmic reticulum)//GO:0005737(cytoplasm)	GO:0003674(molecular_function)	GO:0050777(negative regulation of immune response)
ENSMUSG00000026980	3.87158	0.517776	12.6694	0.00561758	0.0595056	up	5	70	34	0	2	1	0.171581	1.90234	0.91858	-2.48599	-1.06851	-1.85683	Ly75	protein_coding	17076	CD205|DEC-205|DEC205	-	lymphocyte antigen 75		GO:0016020(membrane)//GO:0009897(external side of plasma membrane)//GO:0070062(extracellular exosome)//GO:0016021(integral component of membrane)	GO:0030246(carbohydrate binding)	GO:0006897(endocytosis)
ENSMUSG00000024675	3.86966	6.7721	130.657	7.62822e-07	0.000292452	up	794	5038	4076	55	90	186	7.23542	8.00211	7.6822	3.35493	3.76579	4.19601	Ms4a4c	protein_coding	64380	5830413L19Rik|AI449185|Ms4a9	-	membrane-spanning 4-domains, subfamily A, member 4C		GO:0005575(cellular_component)	GO:0003674(molecular_function)	GO:0008150(biological_process)
ENSMUSG00000041736	3.86639	5.13885	17.3598	0.00229389	0.0327235	up	23	2422	1339	18	26	62	2.18216	6.94654	6.07877	1.79433	2.02025	2.63888	Tspo	protein_coding	12257	Bzrp|IBP|PBR|Tspo1	-	translocator protein	mmu04080(Neuroactive ligand-receptor interaction)//mmu05166(HTLV-I infection)	GO:0016021(integral component of membrane)//GO:0070062(extracellular exosome)//GO:0031965(nuclear membrane)//GO:0016020(membrane)//GO:0043231(intracellular membrane-bounded organelle)//GO:0005739(mitochondrion)//GO:0005741(mitochondrial outer membrane)//GO:0005737(cytoplasm)	GO:0008503(benzodiazepine receptor activity)//GO:0005497(androgen binding)//GO:0044325(ion channel binding)	GO:0045019(negative regulation of nitric oxide biosynthetic process)//GO:0006821(chloride transport)//GO:0051901(positive regulation of mitochondrial depolarization)//GO:0060253(negative regulation of glial cell proliferation)//GO:1903147(negative regulation of mitophagy)//GO:0072655(establishment of protein localization to mitochondrion)//GO:0043065(positive regulation of apoptotic process)//GO:…
ENSMUSG00000022555	3.86143	6.33531	53.1875	4.02367e-05	0.0021125	up	304	5073	2682	51	89	87	5.8531	8.01209	7.07901	3.24797	3.74989	3.1157	Dgat1	protein_coding	13350	ARAT|C75990|D15Ertd23e|Dgat	-	diacylglycerol O-acyltransferase 1	mmu00561(Glycerolipid metabolism)//mmu00830(Retinol metabolism)//mmu01100(Metabolic pathways)//mmu04975(Fat digestion and absorption)	GO:0005886(plasma membrane)//GO:0016020(membrane)//GO:0005789(endoplasmic reticulum membrane)//GO:0016021(integral component of membrane)//GO:0043231(intracellular membrane-bounded organelle)//GO:0005783(endoplasmic reticulum)	GO:0004144(diacylglycerol O-acyltransferase activity)//GO:0003846(2-acylglycerol O-acyltransferase activity)//GO:0050252(retinol O-fatty-acyltransferase activity)//GO:0005504(fatty acid binding)//GO:0019992(diacylglycerol binding)//GO:0016746(transferase activity, transferring acyl groups)//GO:0016740(transferase activity)//GO:0008374(O-acyltransferase activity)	GO:0035336(long-chain fatty-acyl-CoA metabolic process)//GO:0046339(diacylglycerol metabolic process)//GO:0030073(insulin secretion)//GO:0010867(positive regulation of triglyceride biosynthetic process)//GO:0019915(lipid storage)//GO:1902224(ketone body metabolic process)//GO:0019432(triglyceride biosynthetic process)//GO:1904729(regulation of intestinal lipid absorption)//GO:2000491(positive reg…
ENSMUSG00000025355	3.86059	6.01664	54.2984	3.70451e-05	0.00200422	up	217	3803	2508	41	60	86	5.36851	7.59672	6.98237	2.93969	3.19027	3.09936	Mmp19	protein_coding	58223	-	-	matrix metallopeptidase 19		GO:0005886(plasma membrane)//GO:0005576(extracellular region)//GO:0016020(membrane)//GO:0031225(anchored component of membrane)//GO:0005578(proteinaceous extracellular matrix)//GO:0031012(extracellular matrix)	GO:0008237(metallopeptidase activity)//GO:0008233(peptidase activity)//GO:0008270(zinc ion binding)//GO:0004222(metalloendopeptidase activity)//GO:0004252(serine-type endopeptidase activity)//GO:0016787(hydrolase activity)//GO:0046872(metal ion binding)//GO:0005509(calcium ion binding)	GO:0006508(proteolysis)//GO:0030574(collagen catabolic process)//GO:0007275(multicellular organism development)//GO:0030154(cell differentiation)//GO:0001525(angiogenesis)
ENSMUSG00000073555	3.85907	2.10786	21.0862	0.00118671	0.0212326	up	24	221	125	7	2	1	2.2412	3.5131	2.69415	0.543953	-1.06851	-1.85683	Gm4951	protein_coding	240327	EG240327|Ifgga2	-	predicted gene 4951		GO:0005575(cellular_component)	GO:0003674(molecular_function)	GO:0035458(cellular response to interferon-beta)
ENSMUSG00000021974	3.85384	-0.723914	6.7848	0.027321	0.153829	up	9	6	12	0	1	0	0.914201	-1.04806	-0.353562	-2.48599	-1.60974	-2.48599	Fgf9	protein_coding	14180	Eks	-	fibroblast growth factor 9	mmu04010(MAPK signaling pathway)//mmu04014(Ras signaling pathway)//mmu04015(Rap1 signaling pathway)//mmu04151(PI3K-Akt signaling pathway)//mmu04810(Regulation of actin cytoskeleton)//mmu05200(Pathways in cancer)//mmu05218(Melanoma)	GO:0005604(basement membrane)//GO:0070062(extracellular exosome)//GO:0005576(extracellular region)//GO:0005615(extracellular space)//GO:0005737(cytoplasm)	GO:0005102(receptor binding)//GO:0008201(heparin binding)//GO:0008083(growth factor activity)//GO:0005104(fibroblast growth factor receptor binding)	GO:0045880(positive regulation of smoothened signaling pathway)//GO:0051781(positive regulation of cell division)//GO:0030326(embryonic limb morphogenesis)//GO:0008584(male gonad development)//GO:0010628(positive regulation of gene expression)//GO:0003214(cardiac left ventricle morphogenesis)//GO:0003231(cardiac ventricle development)//GO:0000122(negative regulation of transcription from RNA poly…
ENSMUSG00000029561	3.85163	8.99279	163.976	2.61706e-07	0.000190019	up	5212	17244	19709	310	443	769	9.94859	9.77657	9.95484	5.82884	6.04994	6.233	Oasl2	protein_coding	23962	M1204|Mmu-OASL|Oasl	-	2'-5' oligoadenylate synthetase-like 2		GO:0005575(cellular_component)	GO:0001730(2'-5'-oligoadenylate synthetase activity)//GO:0005524(ATP binding)//GO:0003723(RNA binding)//GO:0003725(double-stranded RNA binding)//GO:0000166(nucleotide binding)//GO:0046872(metal ion binding)//GO:0016740(transferase activity)//GO:0016779(nucleotidyltransferase activity)	GO:0002376(immune system process)//GO:0045087(innate immune response)//GO:0051607(defense response to virus)//GO:0006164(purine nucleotide biosynthetic process)//GO:0009615(response to virus)//GO:0006955(immune response)
ENSMUSG00000074743	3.82807	3.31735	34.9247	0.000204177	0.00626957	up	32	636	297	8	7	13	2.64255	5.02329	3.91945	0.714348	0.289936	0.533109	Thbd	protein_coding	21824	AI385582|CD141|TM	-	thrombomodulin	mmu04610(Complement and coagulation cascades)//mmu04933(AGE-RAGE signaling pathway in diabetic complications)	GO:0005886(plasma membrane)//GO:0005887(integral component of plasma membrane)//GO:0009986(cell surface)//GO:0016020(membrane)//GO:0016021(integral component of membrane)//GO:0005774(vacuolar membrane)//GO:0016327(apicolateral plasma membrane)//GO:0005615(extracellular space)	GO:0005509(calcium ion binding)//GO:0004888(transmembrane signaling receptor activity)	GO:0007596(blood coagulation)//GO:0050819(negative regulation of coagulation)//GO:0007565(female pregnancy)//GO:0007599(hemostasis)//GO:0030195(negative regulation of blood coagulation)//GO:0009790(embryo development)
ENSMUSG00000032322	3.82604	5.89953	70.0573	1.31444e-05	0.00122765	up	280	2830	2687	26	64	92	5.73484	7.17084	7.08169	2.30182	3.28161	3.1947	Pstpip1	protein_coding	19200	CD2BP1|def-2	-	proline-serine-threonine phosphatase-interacting protein 1	mmu04621(NOD-like receptor signaling pathway)	GO:0005886(plasma membrane)//GO:0005826(actomyosin contractile ring)//GO:0001725(stress fiber)//GO:0016020(membrane)//GO:0042995(cell projection)//GO:0032154(cleavage furrow)//GO:0005856(cytoskeleton)//GO:0005737(cytoplasm)	GO:0005515(protein binding)//GO:0019903(protein phosphatase binding)//GO:0003779(actin binding)	GO:0006897(endocytosis)//GO:0002376(immune system process)//GO:0045087(innate immune response)//GO:0007155(cell adhesion)//GO:0016477(cell migration)//GO:0006954(inflammatory response)//GO:0000910(cytokinesis)
ENSMUSG00000026832	3.82469	6.88434	104.094	2.20264e-06	0.000475057	up	743	6319	3930	71	94	199	7.13976	8.32875	7.62963	3.71764	3.82772	4.29256	Cytip	protein_coding	227929	A130053M09Rik|AI462064|C80816|Cbp|Cybr|Pscdbp	-	cytohesin 1 interacting protein		GO:0005654(nucleoplasm)//GO:0005938(cell cortex)//GO:0005737(cytoplasm)//GO:0005768(endosome)		GO:0030155(regulation of cell adhesion)
ENSMUSG00000074677	3.82388	5.06873	82.3822	6.20061e-06	0.000818686	up	187	1706	1266	16	30	57	5.15485	6.44183	5.99811	1.63366	2.21821	2.5212	Sirpb1c	protein_coding			-
ENSMUSG00000024232	3.81999	1.12794	10.8996	0.00887244	0.0796417	up	6	120	59	0	0	6	0.395996	2.65095	1.65485	-2.48599	-2.48599	-0.388388	Bambi	protein_coding	68010	2610003H06Rik	-	BMP and activin membrane-bound inhibitor	mmu04310(Wnt signaling pathway)//mmu04350(TGF-beta signaling pathway)	GO:0016020(membrane)//GO:0005886(plasma membrane)//GO:0016021(integral component of membrane)//GO:0005737(cytoplasm)	GO:0005109(frizzled binding)	GO:0035413(positive regulation of catenin import into nucleus)//GO:0008284(positive regulation of cell proliferation)//GO:0090263(positive regulation of canonical Wnt signaling pathway)//GO:0008360(regulation of cell shape)//GO:0016477(cell migration)//GO:0030512(negative regulation of transforming growth factor beta receptor signaling pathway)//GO:0032092(positive regulation of protein binding)/…
ENSMUSG00000021069	3.81343	6.79941	66.2012	1.65907e-05	0.00135456	up	428	5960	4710	83	92	157	6.34535	8.24441	7.89061	3.9401	3.79709	3.95407	Pygl	protein_coding	110095	-	-	liver glycogen phosphorylase	mmu00500(Starch and sucrose metabolism)//mmu01100(Metabolic pathways)//mmu04910(Insulin signaling pathway)//mmu04922(Glucagon signaling pathway)//mmu04931(Insulin resistance)	GO:0005886(plasma membrane)//GO:0070062(extracellular exosome)//GO:0005737(cytoplasm)	GO:0032052(bile acid binding)//GO:0008144(drug binding)//GO:0030170(pyridoxal phosphate binding)//GO:0004645(phosphorylase activity)//GO:0042803(protein homodimerization activity)//GO:0005524(ATP binding)//GO:0019842(vitamin binding)//GO:0016757(transferase activity, transferring glycosyl groups)//GO:0016208(AMP binding)//GO:0000166(nucleotide binding)//GO:0030246(carbohydrate binding)//GO:000818…	GO:0008152(metabolic process)//GO:0005977(glycogen metabolic process)//GO:0070266(necroptotic process)//GO:0042593(glucose homeostasis)//GO:0005975(carbohydrate metabolic process)//GO:0005980(glycogen catabolic process)//GO:0006015(5-phosphoribose 1-diphosphate biosynthetic process)
ENSMUSG00000046768	3.81106	4.23009	63.1787	1.82222e-05	0.00141667	up	260	557	525	10	27	16	5.6283	4.83306	4.73389	1.00454	2.07234	0.798909	Rhoj	protein_coding	80837	1110005O19Rik|AW210585|Arhj|TC10L|TCL	-	ras homolog family member J		GO:0016020(membrane)//GO:0005886(plasma membrane)//GO:0070062(extracellular exosome)	GO:0000166(nucleotide binding)//GO:0005515(protein binding)//GO:0005525(GTP binding)//GO:0003924(GTPase activity)	GO:0030036(actin cytoskeleton organization)//GO:0061299(retina vasculature morphogenesis in camera-type eye)//GO:0008360(regulation of cell shape)//GO:0007266(Rho protein signal transduction)//GO:0007264(small GTPase mediated signal transduction)
ENSMUSG00000008193	3.7936	-0.645928	7.61657	0.02106	0.131891	up	1	22	15	0	0	1	-1.44199	0.375466	-0.09899	-2.48599	-2.48599	-1.85683	Spib	protein_coding	272382	Spi-B	-	Spi-B transcription factor (Spi-1/PU.1 related)		GO:0005667(transcription factor complex)//GO:0005634(nucleus)	GO:0000981(RNA polymerase II transcription factor activity, sequence-specific DNA binding)//GO:0003677(DNA binding)//GO:0043565(sequence-specific DNA binding)//GO:0003700(transcription factor activity, sequence-specific DNA binding)	GO:0006357(regulation of transcription from RNA polymerase II promoter)//GO:0030225(macrophage differentiation)//GO:0006351(transcription, DNA-templated)//GO:0006355(regulation of transcription, DNA-templated)
ENSMUSG00000022895	3.782	8.80203	86.0252	4.83936e-06	0.000741409	up	2332	23387	17139	347	381	626	8.78865	10.2161	9.7533	5.99103	5.83306	5.93696	Ets2	protein_coding	23872	AU022856|Ets-2	-	E26 avian leukemia oncogene 2, 3' domain	mmu04014(Ras signaling pathway)//mmu04320(Dorso-ventral axis formation)//mmu05166(HTLV-I infection)	GO:0005654(nucleoplasm)//GO:0005886(plasma membrane)//GO:0005634(nucleus)//GO:0005737(cytoplasm)	GO:0003700(transcription factor activity, sequence-specific DNA binding)//GO:0000981(RNA polymerase II transcription factor activity, sequence-specific DNA binding)//GO:0000978(RNA polymerase II core promoter proximal region sequence-specific DNA binding)//GO:0000977(RNA polymerase II regulatory region sequence-specific DNA binding)//GO:0001078(transcriptional repressor activity, RNA polymerase I…	GO:0007498(mesoderm development)//GO:0090009(primitive streak formation)//GO:0006351(transcription, DNA-templated)//GO:0045944(positive regulation of transcription from RNA polymerase II promoter)//GO:0000122(negative regulation of transcription from RNA polymerase II promoter)//GO:0006357(regulation of transcription from RNA polymerase II promoter)//GO:0001712(ectodermal cell fate commitment)//G…
ENSMUSG00000037638	3.7819	3.19604	16.745	0.00256789	0.0353503	up	9	470	455	2	13	12	0.914201	4.58972	4.52893	-0.878158	1.08237	0.432387	Zbtb42	protein_coding	382639	EG382639|Gm5188|simiRP58	-	zinc finger and BTB domain containing 42		GO:0005654(nucleoplasm)//GO:0005886(plasma membrane)//GO:0005634(nucleus)//GO:0005737(cytoplasm)	GO:0003676(nucleic acid binding)//GO:0046872(metal ion binding)//GO:0003677(DNA binding)	GO:0007517(muscle organ development)//GO:0006351(transcription, DNA-templated)//GO:0006355(regulation of transcription, DNA-templated)//GO:0000122(negative regulation of transcription from RNA polymerase II promoter)
ENSMUSG00000030187	3.77873	6.08026	112.177	1.53211e-06	0.000406162	up	462	3359	2345	42	50	124	6.4554	7.41779	6.88556	2.97366	2.93286	3.61806	Klra2	protein_coding	16633	Klra30|Ly49b	-	killer cell lectin-like receptor, subfamily A, member 2		GO:0016020(membrane)//GO:0005886(plasma membrane)//GO:0016021(integral component of membrane)	GO:0030246(carbohydrate binding)	GO:0007155(cell adhesion)
ENSMUSG00000019850	3.7746	8.28771	66.4209	1.63668e-05	0.00135456	up	1262	14838	14918	212	274	490	7.90328	9.55982	9.55312	5.28273	5.3592	5.58475	Tnfaip3	protein_coding	21929	A20|Tnfip3	-	tumor necrosis factor, alpha-induced protein 3	mmu04064(NF-kappa B signaling pathway)//mmu04621(NOD-like receptor signaling pathway)//mmu04668(TNF signaling pathway)//mmu05162(Measles)//mmu05169(Epstein-Barr virus infection)	GO:0005764(lysosome)//GO:0005634(nucleus)//GO:0005737(cytoplasm)//GO:0070062(extracellular exosome)	GO:0019900(kinase binding)//GO:0070739(protein-glutamic acid ligase activity)//GO:0036459(thiol-dependent ubiquitinyl hydrolase activity)//GO:0016787(hydrolase activity)//GO:0002020(protease binding)//GO:0070735(protein-glycine ligase activity)//GO:0070737(protein-glycine ligase activity, elongating)//GO:0004842(ubiquitin-protein transferase activity)//GO:0018169(ribosomal S6-glutamic acid ligase…	GO:0070936(protein K48-linked ubiquitination)//GO:0008152(metabolic process)//GO:0002315(marginal zone B cell differentiation)//GO:0032691(negative regulation of interleukin-1 beta production)//GO:0045736(negative regulation of cyclin-dependent protein serine/threonine kinase activity)//GO:0060548(negative regulation of cell death)//GO:0009611(response to wounding)//GO:1903364(positive regulation…
ENSMUSG00000009628	3.77326	-0.569925	7.03945	0.0251868	0.145999	up	1	20	20	0	1	0	-1.44199	0.257679	0.245392	-2.48599	-1.60974	-2.48599	Tex15	protein_coding	104271	2210014E14Rik|AL022622|AU022940	-	testis expressed gene 15		GO:0005634(nucleus)//GO:0005575(cellular_component)//GO:0005737(cytoplasm)	GO:0003674(molecular_function)	GO:0007140(male meiosis)//GO:0009566(fertilization)//GO:0032880(regulation of protein localization)//GO:0006974(cellular response to DNA damage stimulus)//GO:0034502(protein localization to chromosome)//GO:0030539(male genitalia development)//GO:0007283(spermatogenesis)//GO:0030154(cell differentiation)//GO:0007130(synaptonemal complex assembly)//GO:0048873(homeostasis of number of cells within a…
ENSMUSG00000051439	3.77137	10.0977	43.4688	8.90321e-05	0.00354036	up	3574	66779	40716	674	1056	1718	9.40442	11.7296	11.0014	6.94687	7.30091	7.39078	Cd14	protein_coding	12475	-	-	CD14 antigen	mmu04010(MAPK signaling pathway)//mmu04064(NF-kappa B signaling pathway)//mmu04145(Phagosome)//mmu04620(Toll-like receptor signaling pathway)//mmu04640(Hematopoietic cell lineage)//mmu04810(Regulation of actin cytoskeleton)//mmu05132(Salmonella infection)//mmu05133(Pertussis)//mmu05134(Legionellosis)//mmu05146(Amoebiasis)//mmu05152(Tuberculosis)//mmu05202(Transcriptional misregulation in cancer)	GO:0046696(lipopolysaccharide receptor complex)//GO:0009897(external side of plasma membrane)//GO:0070062(extracellular exosome)//GO:0005576(extracellular region)//GO:0009986(cell surface)//GO:0031362(anchored component of external side of plasma membrane)//GO:0016020(membrane)//GO:0031225(anchored component of membrane)//GO:0005794(Golgi apparatus)//GO:0005886(plasma membrane)//GO:0045121(membra…	GO:0070891(lipoteichoic acid binding)//GO:0001530(lipopolysaccharide binding)	GO:0050715(positive regulation of cytokine secretion)//GO:0034142(toll-like receptor 4 signaling pathway)//GO:0006898(receptor-mediated endocytosis)//GO:0045087(innate immune response)//GO:0071726(cellular response to diacyl bacterial lipopeptide)//GO:0032729(positive regulation of interferon-gamma production)//GO:0032481(positive regulation of type I interferon production)//GO:0006954(inflammato…
ENSMUSG00000062345	3.77116	3.31578	35.4912	0.000189378	0.0058948	up	40	591	311	4	14	11	2.95621	4.91802	3.98514	-0.136662	1.18057	0.324101	Serpinb2	protein_coding	18788	PAI-2|Planh2|ovalbumin	-	serine (or cysteine) peptidase inhibitor, clade B, member 2	mmu04610(Complement and coagulation cascades)	GO:0005576(extracellular region)//GO:0005615(extracellular space)//GO:0005737(cytoplasm)	GO:0030414(peptidase inhibitor activity)//GO:0004867(serine-type endopeptidase inhibitor activity)	GO:0042060(wound healing)//GO:0043066(negative regulation of apoptotic process)//GO:0010466(negative regulation of peptidase activity)
ENSMUSG00000020227	3.7575	5.7979	103.143	2.21012e-06	0.000475057	up	374	2076	2629	26	64	86	6.15123	6.72449	7.05025	2.30182	3.28161	3.09936	Irak3	protein_coding	73914	4833428C18Rik|AI563835|IRAK-M	-	interleukin-1 receptor-associated kinase 3	mmu04210(Apoptosis)//mmu04722(Neurotrophin signaling pathway)	GO:0005634(nucleus)//GO:0005737(cytoplasm)	GO:0004674(protein serine/threonine kinase activity)//GO:0042803(protein homodimerization activity)//GO:0004672(protein kinase activity)//GO:0046982(protein heterodimerization activity)//GO:0000287(magnesium ion binding)//GO:0000166(nucleotide binding)//GO:0016301(kinase activity)//GO:0005515(protein binding)//GO:0005524(ATP binding)//GO:0016740(transferase activity)	GO:0016310(phosphorylation)//GO:0043407(negative regulation of MAP kinase activity)//GO:0042177(negative regulation of protein catabolic process)//GO:0032494(response to peptidoglycan)//GO:0009615(response to virus)//GO:0043330(response to exogenous dsRNA)//GO:0032695(negative regulation of interleukin-12 production)//GO:0045824(negative regulation of innate immune response)//GO:0032496(response …
ENSMUSG00000075705	3.75163	7.14646	53.3689	3.96931e-05	0.00209754	up	458	7537	6327	103	139	195	6.44288	8.58291	8.31613	4.24829	4.38619	4.26353	Msrb1	protein_coding	27361	D17Wsu82e|SELX|SelR|Sepr|Sepx1	-	methionine sulfoxide reductase B1		GO:0005634(nucleus)//GO:0005856(cytoskeleton)//GO:0005737(cytoplasm)//GO:0015629(actin cytoskeleton)	GO:0070191(methionine-R-sulfoxide reductase activity)//GO:0008270(zinc ion binding)//GO:0008113(peptide-methionine (S)-S-oxide reductase activity)//GO:0016491(oxidoreductase activity)//GO:0016671(oxidoreductase activity, acting on a sulfur group of donors, disulfide as acceptor)//GO:0033743(peptide-methionine (R)-S-oxide reductase activity)//GO:0046872(metal ion binding)//GO:0003779(actin binding)	GO:0055114(oxidation-reduction process)//GO:0030041(actin filament polymerization)//GO:0002376(immune system process)//GO:0045087(innate immune response)//GO:0006979(response to oxidative stress)//GO:0030091(protein repair)
ENSMUSG00000047735	3.74658	7.63971	171.858	2.11677e-07	0.000190019	up	1560	7536	8596	134	185	314	8.20891	8.58272	8.75806	4.62475	4.79557	4.94573	Samd9l	protein_coding	209086	AA175286|ESTM25|mKIAA2005	-	sterile alpha motif domain containing 9-like		GO:0005769(early endosome)	GO:0005515(protein binding)	GO:0017145(stem cell division)//GO:0042176(regulation of protein catabolic process)//GO:0002244(hematopoietic progenitor cell differentiation)//GO:0035726(common myeloid progenitor cell proliferation)//GO:0034058(endosomal vesicle fusion)//GO:0048536(spleen development)
ENSMUSG00000032691	3.74623	8.59193	57.5271	2.93718e-05	0.00179473	up	1548	20247	16469	214	371	674	8.19778	10.0081	9.69579	5.29622	5.79481	6.04325	Nlrp3	protein_coding	216799	AGTAVPRL|AII/AVP|Cias1|FCAS|FCU|MWS|Mmig1|NALP3|Pypaf1	-	NLR family, pyrin domain containing 3	mmu04621(NOD-like receptor signaling pathway)//mmu05133(Pertussis)//mmu05164(Influenza A)	GO:0005576(extracellular region)//GO:0072559(NLRP3 inflammasome complex)//GO:0005783(endoplasmic reticulum)//GO:0005634(nucleus)//GO:0061702(inflammasome complex)//GO:0005737(cytoplasm)	GO:0005524(ATP binding)//GO:0000166(nucleotide binding)//GO:0008134(transcription factor binding)//GO:0005515(protein binding)//GO:0043565(sequence-specific DNA binding)	GO:0002674(negative regulation of acute inflammatory response)//GO:0050701(interleukin-1 secretion)//GO:0032621(interleukin-18 production)//GO:0044546(NLRP3 inflammasome complex assembly)//GO:0050727(regulation of inflammatory response)//GO:0050718(positive regulation of interleukin-1 beta secretion)//GO:0002376(immune system process)//GO:0050728(negative regulation of inflammatory response)//GO:…
ENSMUSG00000076612	3.74574	0.0229363	6.66935	0.0285518	0.158239	up	10	44	7	2	0	0	1.05247	1.27263	-0.91343	-0.878158	-2.48599	-2.48599	Ighg2c	protein_coding	404711	Igh-1b	-	immunoglobulin heavy constant gamma 2C		GO:0009897(external side of plasma membrane)//GO:0042571(immunoglobulin complex, circulating)//GO:0072562(blood microparticle)//GO:0005615(extracellular space)	GO:0034987(immunoglobulin receptor binding)//GO:0003823(antigen binding)	GO:0050871(positive regulation of B cell activation)//GO:0045087(innate immune response)//GO:0006958(complement activation, classical pathway)//GO:0019731(antibacterial humoral response)//GO:0002455(humoral immune response mediated by circulating immunoglobulin)//GO:0050853(B cell receptor signaling pathway)//GO:0006911(phagocytosis, engulfment)//GO:0006910(phagocytosis, recognition)//GO:0016064(…
ENSMUSG00000095788	3.74573	4.46592	52.8238	4.13535e-05	0.00213489	up	140	1036	840	7	16	52	4.73967	5.72415	5.40833	0.543953	1.35895	2.39305	Sirpb1a	protein_coding	320832	9930027N05Rik|SIRP-beta|Sirpb|Sirpb1	-	signal-regulatory protein beta 1A	mmu04380(Osteoclast differentiation)	GO:0005886(plasma membrane)//GO:0070062(extracellular exosome)	GO:0003674(molecular_function)	GO:0035556(intracellular signal transduction)//GO:0050766(positive regulation of phagocytosis)
ENSMUSG00000031444	3.73874	6.24845	27.4603	0.000492119	0.0114352	up	189	4393	3231	19	91	146	5.17012	7.80461	7.34736	1.86842	3.78153	3.85052	F10	protein_coding	14058	Cf10|fX	-	coagulation factor X	mmu04610(Complement and coagulation cascades)	GO:0005783(endoplasmic reticulum)//GO:0016020(membrane)//GO:0043231(intracellular membrane-bounded organelle)//GO:0005576(extracellular region)	GO:0008233(peptidase activity)//GO:0004252(serine-type endopeptidase activity)//GO:0005509(calcium ion binding)//GO:0008236(serine-type peptidase activity)//GO:0005543(phospholipid binding)//GO:0016787(hydrolase activity)	GO:0006508(proteolysis)//GO:0007599(hemostasis)//GO:0051897(positive regulation of protein kinase B signaling)//GO:0007596(blood coagulation)
ENSMUSG00000052776	3.73842	5.73115	47.6506	6.21996e-05	0.00272547	up	156	2803	2417	42	46	77	4.8948	7.15703	6.92913	2.97366	2.8155	2.94339	Oas1a	protein_coding	246730	L3	-	2'-5' oligoadenylate synthetase 1A	mmu05160(Hepatitis C)//mmu05162(Measles)//mmu05164(Influenza A)//mmu05168(Herpes simplex infection)	GO:0005634(nucleus)	GO:0005515(protein binding)//GO:0003725(double-stranded RNA binding)//GO:0001730(2'-5'-oligoadenylate synthetase activity)	GO:0048525(negative regulation of viral process)
ENSMUSG00000023903	3.73324	4.17029	29.1914	0.00039545	0.00987444	up	77	817	837	2	19	40	3.88504	5.38284	5.40319	-0.878158	1.59094	2.02917	Mmp25	protein_coding	240047	F730048C11Rik|Leukolysin|MMP20|MT6-MMP	-	matrix metallopeptidase 25		GO:0005886(plasma membrane)//GO:0009986(cell surface)//GO:0016020(membrane)//GO:0031225(anchored component of membrane)//GO:0016021(integral component of membrane)//GO:0031012(extracellular matrix)	GO:0008237(metallopeptidase activity)//GO:0008233(peptidase activity)//GO:0008270(zinc ion binding)//GO:0004222(metalloendopeptidase activity)//GO:0016504(peptidase activator activity)//GO:0016787(hydrolase activity)//GO:0046872(metal ion binding)//GO:0005509(calcium ion binding)	GO:0006508(proteolysis)//GO:0006954(inflammatory response)//GO:0060022(hard palate development)
ENSMUSG00000023911	3.72588	-0.565539	6.43862	0.0306294	0.165206	up	1	26	14	1	0	0	-1.44199	0.585606	-0.178958	-1.4688	-2.48599	-2.48599	Flywch2	protein_coding	76917	2810417J12Rik|3010014L17Rik|AW548203	-	FLYWCH family member 2		GO:0005575(cellular_component)	GO:0044822(poly(A) RNA binding)	GO:0008150(biological_process)
ENSMUSG00000024190	3.72237	10.1904	36.7695	0.000168856	0.00543688	up	3185	64687	52068	644	1187	2036	9.23822	11.6837	11.3562	6.88128	7.46944	7.63555	Dusp1	protein_coding	19252	3CH134|MKP1|Ptpn16|U19515|erp|mkp-1	-	dual specificity phosphatase 1	mmu04010(MAPK signaling pathway)//mmu04726(Serotonergic synapse)	GO:0005634(nucleus)//GO:0005737(cytoplasm)	GO:0008138(protein tyrosine/serine/threonine phosphatase activity)//GO:0008330(protein tyrosine/threonine phosphatase activity)//GO:0017017(MAP kinase tyrosine/serine/threonine phosphatase activity)//GO:0019838(growth factor binding)//GO:0004721(phosphoprotein phosphatase activity)//GO:0016791(phosphatase activity)//GO:0016787(hydrolase activity)//GO:0004725(protein tyrosine phosphatase activity)	GO:0043065(positive regulation of apoptotic process)//GO:0016311(dephosphorylation)//GO:0001706(endoderm formation)//GO:0043407(negative regulation of MAP kinase activity)//GO:0007049(cell cycle)//GO:2000279(negative regulation of DNA biosynthetic process)//GO:0043066(negative regulation of apoptotic process)//GO:0035556(intracellular signal transduction)//GO:0070373(negative regulation of ERK1 a…
ENSMUSG00000024772	3.72223	7.81067	61.8926	2.18396e-05	0.00154549	up	842	10755	10788	161	213	343	7.32	9.09566	9.08562	4.88782	4.99768	5.07247	Ehd1	protein_coding	13660	AA409636|Past1|RME-1	-	EH-domain containing 1	mmu04144(Endocytosis)	GO:0005768(endosome)//GO:0005886(plasma membrane)//GO:0005929(cilium)//GO:0055038(recycling endosome membrane)//GO:0020018(ciliary pocket membrane)//GO:0005811(lipid particle)//GO:0016020(membrane)//GO:0048471(perinuclear region of cytoplasm)//GO:0042995(cell projection)//GO:0031095(platelet dense tubular network membrane)//GO:0010008(endosome membrane)//GO:0030139(endocytic vesicle)//GO:0043209(…	GO:0017137(Rab GTPase binding)//GO:0005524(ATP binding)//GO:0000166(nucleotide binding)//GO:0005525(GTP binding)//GO:0046872(metal ion binding)//GO:0005515(protein binding)//GO:0005509(calcium ion binding)	GO:0006897(endocytosis)//GO:1990090(cellular response to nerve growth factor stimulus)//GO:0031175(neuron projection development)//GO:2001137(positive regulation of endocytic recycling)//GO:0051260(protein homooligomerization)//GO:0034383(low-density lipoprotein particle clearance)//GO:0030030(cell projection organization)//GO:0032456(endocytic recycling)//GO:1901741(positive regulation of myobla…
ENSMUSG00000021614	3.71788	7.50434	128.579	7.90609e-07	0.000292452	up	1177	8570	6978	158	158	250	7.80276	8.76814	8.45734	4.86085	4.56955	4.61903	Vcan	protein_coding	13003	5430420N07Rik|9430051N09|Cspg2|DPEAAE|NG2|PG-M|PG-M(V0)|PG-M(V1)|hdf	-	versican	mmu04514(Cell adhesion molecules (CAMs))	GO:0005576(extracellular region)//GO:0009986(cell surface)//GO:0016020(membrane)//GO:0043231(intracellular membrane-bounded organelle)//GO:0005578(proteinaceous extracellular matrix)//GO:0031012(extracellular matrix)//GO:0005615(extracellular space)	GO:0005201(extracellular matrix structural constituent)//GO:0019903(protein phosphatase binding)//GO:0030246(carbohydrate binding)//GO:0005540(hyaluronic acid binding)//GO:0005509(calcium ion binding)	GO:0007507(heart development)//GO:0001501(skeletal system development)//GO:0007155(cell adhesion)//GO:0001649(osteoblast differentiation)//GO:0043666(regulation of phosphoprotein phosphatase activity)//GO:0007417(central nervous system development)
ENSMUSG00000031803	3.71501	0.434054	6.74441	0.0282042	0.156884	up	0	62	46	0	2	1	-2.48599	1.73611	1.31869	-2.48599	-1.06851	-1.85683	B3gnt3	protein_coding	72297	2210008L19Rik	-	UDP-GlcNAc:betaGal beta-1,3-N-acetylglucosaminyltransferase 3	mmu00601(Glycosphingolipid biosynthesis - lacto and neolacto series)//mmu01100(Metabolic pathways)	GO:0016020(membrane)//GO:0016021(integral component of membrane)//GO:0005575(cellular_component)//GO:0005794(Golgi apparatus)	GO:0018717(9-phenanthrol glycosyltransferase activity)//GO:0046527(glucosyltransferase activity)//GO:0000033(alpha-1,3-mannosyltransferase activity)//GO:0018718(1,2-dihydroxy-phenanthrene glycosyltransferase activity)//GO:0046921(alpha-(1->6)-fucosyltransferase activity)//GO:0018716(1-phenanthrol glycosyltransferase activity)//GO:0042281(dolichyl pyrophosphate Man9GlcNAc2 alpha-1,3-glucosyltransf…	GO:0030311(poly-N-acetyllactosamine biosynthetic process)//GO:0006486(protein glycosylation)
ENSMUSG00000033355	3.70897	7.3245	116.503	1.26591e-06	0.000379917	up	1115	6222	7218	168	124	196	7.72476	8.30644	8.5061	4.94886	4.22294	4.27084	Rtp4	protein_coding	67775	5830458K16Rik|Ifrg28	-	receptor transporter protein 4		GO:0016020(membrane)//GO:0016021(integral component of membrane)//GO:0005737(cytoplasm)	GO:0031849(olfactory receptor binding)	GO:0051205(protein insertion into membrane)//GO:0006612(protein targeting to membrane)//GO:0001580(detection of chemical stimulus involved in sensory perception of bitter taste)
ENSMUSG00000068227	3.70781	1.98509	31.1688	0.000280585	0.00781431	up	18	176	152	2	2	8	1.8442	3.19039	2.9692	-0.878158	-1.06851	-0.0601815	Il2rb	protein_coding	16185	CD122|IL-15Rbeta|IL15Rbeta|Il-2/15Rbeta|Il-2Rbeta|p70	-	interleukin 2 receptor, beta chain	mmu04060(Cytokine-cytokine receptor interaction)//mmu04144(Endocytosis)//mmu04151(PI3K-Akt signaling pathway)//mmu04630(Jak-STAT signaling pathway)//mmu05162(Measles)//mmu05166(HTLV-I infection)//mmu05202(Transcriptional misregulation in cancer)	GO:0016020(membrane)//GO:0009897(external side of plasma membrane)//GO:0016021(integral component of membrane)//GO:0009986(cell surface)	GO:0004896(cytokine receptor activity)//GO:0019976(interleukin-2 binding)//GO:0004911(interleukin-2 receptor activity)	GO:0030101(natural killer cell activation)//GO:0019221(cytokine-mediated signaling pathway)//GO:0043066(negative regulation of apoptotic process)
ENSMUSG00000024066	3.69923	6.69872	44.1429	8.3869e-05	0.00338584	up	406	4975	4897	41	89	238	6.26939	7.98396	7.94674	2.93969	3.74989	4.5486	Xdh	protein_coding	22436	XO|Xor|Xox-1|Xox1	-	xanthine dehydrogenase	mmu00230(Purine metabolism)//mmu00232(Caffeine metabolism)//mmu00983(Drug metabolism - other enzymes)//mmu01100(Metabolic pathways)//mmu04146(Peroxisome)	GO:0016529(sarcoplasmic reticulum)//GO:0005777(peroxisome)//GO:0005576(extracellular region)//GO:0005829(cytosol)//GO:0005615(extracellular space)//GO:0005737(cytoplasm)	GO:0051537(2 iron, 2 sulfur cluster binding)//GO:0050660(flavin adenine dinucleotide binding)//GO:0004855(xanthine oxidase activity)//GO:0042803(protein homodimerization activity)//GO:0016614(oxidoreductase activity, acting on CH-OH group of donors)//GO:0016903(oxidoreductase activity, acting on the aldehyde or oxo group of donors)//GO:0016491(oxidoreductase activity)//GO:0009055(electron carrier…	GO:0010629(negative regulation of gene expression)//GO:0055114(oxidation-reduction process)//GO:0007595(lactation)//GO:0045453(bone resorption)//GO:0001937(negative regulation of endothelial cell proliferation)//GO:0045602(negative regulation of endothelial cell differentiation)//GO:1900747(negative regulation of vascular endothelial growth factor signaling pathway)//GO:1900745(positive regulatio…
ENSMUSG00000036390	3.69786	5.78669	135.444	6.2715e-07	0.000292452	up	394	2473	2084	51	55	63	6.22621	6.97656	6.7156	3.24797	3.0673	2.66131	Gadd45a	protein_coding	13197	AA545191|Ddit1|GADD45	-	growth arrest and DNA-damage-inducible 45 alpha	mmu04010(MAPK signaling pathway)//mmu04068(FoxO signaling pathway)//mmu04110(Cell cycle)//mmu04115(p53 signaling pathway)	GO:0005654(nucleoplasm)//GO:0005634(nucleus)//GO:0005737(cytoplasm)	GO:0001047(core promoter binding)//GO:0005515(protein binding)	GO:0071850(mitotic cell cycle arrest)//GO:0006974(cellular response to DNA damage stimulus)//GO:0007098(centrosome cycle)//GO:0007050(cell cycle arrest)//GO:0042770(signal transduction in response to DNA damage)//GO:2000379(positive regulation of reactive oxygen species metabolic process)//GO:0046330(positive regulation of JNK cascade)//GO:1900745(positive regulation of p38MAPK cascade)//GO:00070…
ENSMUSG00000041324	3.69592	6.37618	77.412	8.68917e-06	0.00100548	up	474	5026	2284	64	80	122	6.49232	7.99867	6.8476	3.57003	3.59823	3.59494	Inhba	protein_coding	16323	-	-	inhibin beta-A	mmu04060(Cytokine-cytokine receptor interaction)//mmu04350(TGF-beta signaling pathway)//mmu04550(Signaling pathways regulating pluripotency of stem cells)	GO:0043509(activin A complex)//GO:0048471(perinuclear region of cytoplasm)//GO:0005576(extracellular region)//GO:0005615(extracellular space)//GO:0043512(inhibin A complex)	GO:0008083(growth factor activity)//GO:0017046(peptide hormone binding)//GO:0005125(cytokine activity)//GO:0005102(receptor binding)//GO:0046982(protein heterodimerization activity)//GO:0042802(identical protein binding)//GO:0034711(inhibin binding)//GO:0070699(type II activin receptor binding)//GO:0005160(transforming growth factor beta receptor binding)//GO:0005179(hormone activity)	GO:0046880(regulation of follicle-stimulating hormone secretion)//GO:0021773(striatal medium spiny neuron differentiation)//GO:0060021(palate development)//GO:0008584(male gonad development)//GO:0010628(positive regulation of gene expression)//GO:0032270(positive regulation of cellular protein metabolic process)//GO:0002244(hematopoietic progenitor cell differentiation)//GO:0008285(negative regul…
ENSMUSG00000072244	3.69322	-0.16286	8.30459	0.0171683	0.117284	up	4	14	40	0	0	2	-0.0942884	-0.167413	1.13246	-2.48599	-2.48599	-1.42019	Trim6	protein_coding	94088	C430046K18Rik|D7Ertd684e	-	tripartite motif-containing 6		GO:0005622(intracellular)//GO:0005634(nucleus)//GO:0005737(cytoplasm)//GO:0005829(cytosol)	GO:0070740(tubulin-glutamic acid ligase activity)//GO:0008270(zinc ion binding)//GO:0070739(protein-glutamic acid ligase activity)//GO:0043773(coenzyme F420-0 gamma-glutamyl ligase activity)//GO:0008766(UDP-N-acetylmuramoylalanyl-D-glutamyl-2,6-diaminopimelate-D-alanyl-D-alanine ligase activity)//GO:0019901(protein kinase binding)//GO:0070737(protein-glycine ligase activity, elongating)//GO:00181…	GO:0010629(negative regulation of gene expression)//GO:0045071(negative regulation of viral genome replication)//GO:0045892(negative regulation of transcription, DNA-templated)//GO:0002741(positive regulation of cytokine secretion involved in immune response)//GO:0070206(protein trimerization)//GO:0010628(positive regulation of gene expression)//GO:0032496(response to lipopolysaccharide)//GO:0010…
ENSMUSG00000026011	3.69009	-0.692041	5.11615	0.0487075	0.20822	up	0	29	8	0	0	1	-2.48599	0.725285	-0.782727	-2.48599	-2.48599	-1.85683	Ctla4	protein_coding	12477	Cd152|Ctla-4|Ly-56	-	cytotoxic T-lymphocyte-associated protein 4	mmu04514(Cell adhesion molecules (CAMs))//mmu04660(T cell receptor signaling pathway)//mmu05320(Autoimmune thyroid disease)//mmu05323(Rheumatoid arthritis)	GO:0005886(plasma membrane)//GO:0016020(membrane)//GO:0048471(perinuclear region of cytoplasm)//GO:0005794(Golgi apparatus)//GO:0009897(external side of plasma membrane)//GO:0098636(protein complex involved in cell adhesion)//GO:0016021(integral component of membrane)//GO:0045334(clathrin-coated endocytic vesicle)		GO:0045590(negative regulation of regulatory T cell differentiation)//GO:0030889(negative regulation of B cell proliferation)//GO:0002376(immune system process)//GO:0006974(cellular response to DNA damage stimulus)//GO:0043065(positive regulation of apoptotic process)//GO:0050853(B cell receptor signaling pathway)//GO:0042130(negative regulation of T cell proliferation)//GO:0050777(negative regul…
ENSMUSG00000005087	3.68675	9.7052	94.6736	3.00078e-06	0.000555004	up	5598	43038	27724	592	822	1331	10.0517	11.0959	10.447	6.76001	6.93998	7.02301	Cd44	protein_coding	12505	AU023126|AW121933|AW146109|HERMES|Ly-24|Pgp-1	-	CD44 antigen	mmu04512(ECM-receptor interaction)//mmu04640(Hematopoietic cell lineage)//mmu05169(Epstein-Barr virus infection)//mmu05205(Proteoglycans in cancer)//mmu05206(MicroRNAs in cancer)	GO:0009897(external side of plasma membrane)//GO:0070062(extracellular exosome)//GO:0009986(cell surface)//GO:0016020(membrane)//GO:0043234(protein complex)//GO:0005794(Golgi apparatus)//GO:0005886(plasma membrane)//GO:0016323(basolateral plasma membrane)//GO:0035692(macrophage migration inhibitory factor receptor complex)//GO:0005737(cytoplasm)//GO:0016021(integral component of membrane)//GO:000…	GO:0004896(cytokine receptor activity)//GO:0019901(protein kinase binding)//GO:0005515(protein binding)//GO:0005114(type II transforming growth factor beta receptor binding)//GO:0051219(phosphoprotein binding)//GO:0004415(hyalurononglucosaminidase activity)//GO:0019955(cytokine binding)//GO:0005540(hyaluronic acid binding)//GO:0005154(epidermal growth factor receptor binding)	GO:1900625(positive regulation of monocyte aggregation)//GO:0034116(positive regulation of heterotypic cell-cell adhesion)//GO:0010628(positive regulation of gene expression)//GO:0033031(positive regulation of neutrophil apoptotic process)//GO:0016477(cell migration)//GO:0002821(positive regulation of adaptive immune response)//GO:1902166(negative regulation of intrinsic apoptotic signaling pathw…
ENSMUSG00000050241	3.68551	-0.868396	6.71543	0.0279405	0.155938	up	6	15	4	0	0	1	0.395996	-0.0872879	-1.39637	-2.48599	-2.48599	-1.85683	Klre1	protein_coding	243655	Klre-1|NKG2I	-	killer cell lectin-like receptor family E member 1		GO:0009897(external side of plasma membrane)//GO:0005887(integral component of plasma membrane)//GO:0009986(cell surface)	GO:0019903(protein phosphatase binding)//GO:0046983(protein dimerization activity)//GO:0004888(transmembrane signaling receptor activity)//GO:0042803(protein homodimerization activity)	GO:0030101(natural killer cell activation)//GO:0032729(positive regulation of interferon-gamma production)//GO:0002859(negative regulation of natural killer cell mediated cytotoxicity directed against tumor cell target)//GO:0045954(positive regulation of natural killer cell mediated cytotoxicity)//GO:0002223(stimulatory C-type lectin receptor signaling pathway)
ENSMUSG00000037580	3.68196	4.49835	75.9646	8.10384e-06	0.000961937	up	135	1145	790	16	29	25	4.68756	5.86801	5.32018	1.63366	2.17121	1.38847	Gch1	protein_coding	14528	GTP-CH|GTPCH|Gch	-	GTP cyclohydrolase 1	mmu00790(Folate biosynthesis)//mmu01100(Metabolic pathways)	GO:0031965(nuclear membrane)//GO:0043234(protein complex)//GO:0005829(cytosol)//GO:0031410(cytoplasmic vesicle)//GO:0005654(nucleoplasm)//GO:0005634(nucleus)//GO:0005737(cytoplasm)	GO:0008270(zinc ion binding)//GO:0050662(coenzyme binding)//GO:0042803(protein homodimerization activity)//GO:0030742(GTP-dependent protein binding)//GO:0000166(nucleotide binding)//GO:0031369(translation initiation factor binding)//GO:0005525(GTP binding)//GO:0016787(hydrolase activity)//GO:0003824(catalytic activity)//GO:0003934(GTP cyclohydrolase I activity)//GO:0046872(metal ion binding)//GO:…	GO:0014916(regulation of lung blood pressure)//GO:0050884(neuromuscular process controlling posture)//GO:0008152(metabolic process)//GO:0051260(protein homooligomerization)//GO:0051000(positive regulation of nitric-oxide synthase activity)//GO:0042311(vasodilation)//GO:2000121(regulation of removal of superoxide radicals)//GO:0051291(protein heterooligomerization)//GO:0046654(tetrahydrofolate bio…
ENSMUSG00000074862	3.67823	0.625335	6.60376	0.0296188	0.162212	up	37	20	10	3	1	0	2.84642	0.257679	-0.552245	-0.460287	-1.60974	-2.48599	BC025920	protein_coding	268319	-	-	zinc finger protein pseudogene		GO:0005575(cellular_component)	GO:0003674(molecular_function)	GO:0008150(biological_process)
ENSMUSG00000034438	3.67273	1.44229	23.6954	0.000757292	0.0154628	up	15	146	60	1	2	5	1.59544	2.92657	1.67773	-1.4688	-1.06851	-0.585534	Gbp8	protein_coding	76074	5830443L24Rik|mGBP8	-	guanylate-binding protein 8		GO:0005575(cellular_component)	GO:0003674(molecular_function)	GO:0071346(cellular response to interferon-gamma)
ENSMUSG00000028874	3.67253	7.60888	64.7841	1.81279e-05	0.00141667	up	1125	8702	8508	81	193	421	7.73763	8.79018	8.74322	3.90532	4.85626	5.36666	Fgr	protein_coding	14191	-	-	FGR proto-oncogene, Src family tyrosine kinase	mmu04062(Chemokine signaling pathway)//mmu05169(Epstein-Barr virus infection)	GO:0005886(plasma membrane)//GO:0070062(extracellular exosome)//GO:0016020(membrane)//GO:0015629(actin cytoskeleton)//GO:0042995(cell projection)//GO:0005743(mitochondrial inner membrane)//GO:0005829(cytosol)//GO:0005739(mitochondrion)//GO:0032587(ruffle membrane)//GO:0031234(extrinsic component of cytoplasmic side of plasma membrane)//GO:0005856(cytoskeleton)//GO:0005737(cytoplasm)	GO:0001784(phosphotyrosine binding)//GO:0034988(Fc-gamma receptor I complex binding)//GO:0004713(protein tyrosine kinase activity)//GO:0019901(protein kinase binding)//GO:0004715(non-membrane spanning protein tyrosine kinase activity)//GO:0004672(protein kinase activity)//GO:0034987(immunoglobulin receptor binding)//GO:0000166(nucleotide binding)//GO:0016301(kinase activity)//GO:0005515(protein b…	GO:0050715(positive regulation of cytokine secretion)//GO:0007169(transmembrane receptor protein tyrosine kinase signaling pathway)//GO:0016310(phosphorylation)//GO:0050830(defense response to Gram-positive bacterium)//GO:0050764(regulation of phagocytosis)//GO:0002376(immune system process)//GO:0014068(positive regulation of phosphatidylinositol 3-kinase signaling)//GO:0007229(integrin-mediated …
ENSMUSG00000073489	3.66774	8.35778	130.424	7.30942e-07	0.000292452	up	2242	12783	14850	249	308	532	8.73189	9.3448	9.54653	5.51383	5.52726	5.70297	Ifi204	protein_coding	15951	Ifi16|p204	-	interferon activated gene 204		GO:0016020(membrane)//GO:0016607(nuclear speck)//GO:0005730(nucleolus)//GO:0005654(nucleoplasm)//GO:0005634(nucleus)//GO:0005737(cytoplasm)	GO:0003712(transcription cofactor activity)//GO:0001047(core promoter binding)//GO:0000978(RNA polymerase II core promoter proximal region sequence-specific DNA binding)//GO:0001078(transcriptional repressor activity, RNA polymerase II core promoter proximal region sequence-specific binding)//GO:0008134(transcription factor binding)//GO:0044822(poly(A) RNA binding)//GO:0005515(protein binding)//G…	GO:0006357(regulation of transcription from RNA polymerase II promoter)//GO:0045669(positive regulation of osteoblast differentiation)//GO:0048839(inner ear development)//GO:0042771(intrinsic apoptotic signaling pathway in response to DNA damage by p53 class mediator)//GO:0035458(cellular response to interferon-beta)
ENSMUSG00000057191	3.65918	5.80146	36.9891	0.000165106	0.00538151	up	151	3371	2135	30	56	106	4.84809	7.42293	6.75043	2.50129	3.09274	3.39534	AB124611	protein_coding	382062	Gm1706	-	cDNA sequence AB124611		GO:0016020(membrane)//GO:0016021(integral component of membrane)//GO:0005575(cellular_component)	GO:0003674(molecular_function)	GO:0008150(biological_process)
ENSMUSG00000027322	3.65591	5.66811	32.4856	0.000267896	0.00759564	up	123	1649	3433	30	54	88	4.55423	6.39291	7.43475	2.50129	3.0414	3.13185	Siglec1	protein_coding	20612	Cd169|Siglec-1|Sn	-	sialic acid binding Ig-like lectin 1, sialoadhesin	mmu04514(Cell adhesion molecules (CAMs))	GO:0016020(membrane)//GO:0005886(plasma membrane)//GO:0005576(extracellular region)//GO:0016021(integral component of membrane)	GO:0030246(carbohydrate binding)//GO:0005515(protein binding)	GO:0006897(endocytosis)//GO:0070234(positive regulation of T cell apoptotic process)//GO:0007155(cell adhesion)//GO:2001238(positive regulation of extrinsic apoptotic signaling pathway)
ENSMUSG00000046006	3.64794	2.55561	35.6698	0.000169546	0.00544808	up	49	255	175	3	2	15	3.24288	3.71654	3.16816	-0.460287	-1.06851	0.715634	Gapt	protein_coding	238875	9830130M13Rik	-	Grb2-binding adaptor, transmembrane		GO:0016020(membrane)//GO:0005886(plasma membrane)//GO:0016021(integral component of membrane)		GO:0002381(immunoglobulin production involved in immunoglobulin mediated immune response)//GO:0042113(B cell activation)//GO:0001782(B cell homeostasis)//GO:0002322(B cell proliferation involved in immune response)
ENSMUSG00000012705	3.64405	-0.0286199	6.05527	0.0350011	0.176007	up	0	31	40	1	0	1	-2.48599	0.811415	1.13246	-1.4688	-2.48599	-1.85683	Retn	protein_coding	57264	ADSF|Fizz3|Rstn|Xcp4	-	resistin		GO:0005634(nucleus)//GO:0005576(extracellular region)//GO:0005615(extracellular space)//GO:0070062(extracellular exosome)	GO:0005179(hormone activity)	GO:2000252(negative regulation of feeding behavior)//GO:0014911(positive regulation of smooth muscle cell migration)//GO:0048661(positive regulation of smooth muscle cell proliferation)//GO:2000872(positive regulation of progesterone secretion)//GO:0050806(positive regulation of synaptic transmission)//GO:0032868(response to insulin)//GO:0045444(fat cell differentiation)//GO:0010714(positive regu…
ENSMUSG00000000214	3.62919	-0.867662	5.41281	0.0436084	0.19672	up	9	6	7	1	0	0	0.914201	-1.04806	-0.91343	-1.4688	-2.48599	-2.48599	Th	protein_coding	21823	-	-	tyrosine hydroxylase	mmu00350(Tyrosine metabolism)//mmu01100(Metabolic pathways)//mmu04728(Dopaminergic synapse)//mmu04917(Prolactin signaling pathway)//mmu05012(Parkinson's disease)//mmu05030(Cocaine addiction)//mmu05031(Amphetamine addiction)//mmu05034(Alcoholism)	GO:0030659(cytoplasmic vesicle membrane)//GO:0009898(cytoplasmic side of plasma membrane)//GO:0043204(perikaryon)//GO:0043005(neuron projection)//GO:0005790(smooth endoplasmic reticulum)//GO:0030425(dendrite)//GO:0030424(axon)//GO:0005829(cytosol)//GO:0043195(terminal bouton)//GO:0008021(synaptic vesicle)//GO:0005739(mitochondrion)//GO:0031410(cytoplasmic vesicle)//GO:0033162(melanosome membrane)…	GO:0005506(iron ion binding)//GO:0008199(ferric iron binding)//GO:0019904(protein domain specific binding)//GO:0004511(tyrosine 3-monooxygenase activity)//GO:0019899(enzyme binding)//GO:0016491(oxidoreductase activity)//GO:0035240(dopamine binding)//GO:0008198(ferrous iron binding)//GO:0004497(monooxygenase activity)//GO:0019825(oxygen binding)//GO:0034617(tetrahydrobiopterin binding)//GO:0046872…	GO:0055114(oxidation-reduction process)//GO:0042462(eye photoreceptor cell development)//GO:0048596(embryonic camera-type eye morphogenesis)//GO:0001963(synaptic transmission, dopaminergic)//GO:0007613(memory)//GO:0007507(heart development)//GO:0042136(neurotransmitter biosynthetic process)//GO:0009887(organ morphogenesis)//GO:0042416(dopamine biosynthetic process)//GO:0008016(regulation of heart…
ENSMUSG00000038421	3.62767	-0.768949	6.42752	0.0307037	0.165348	up	6	15	7	1	0	0	0.395996	-0.0872879	-0.91343	-1.4688	-2.48599	-2.48599	Fcrla	protein_coding	98752	BB219290|FCRL|FCRL1|FREB|Fcrlm1|Fcrx|Freb1|mFREB|mFcrX	-	Fc receptor-like A		GO:0005737(cytoplasm)	GO:0005515(protein binding)	GO:0030154(cell differentiation)
ENSMUSG00000008136	3.62647	-0.224153	10.1093	0.0104598	0.087982	up	9	22	17	0	1	1	0.914201	0.375466	0.0487631	-2.48599	-1.60974	-1.85683	Fhl2	protein_coding	14200	FHL-2|SLIM-3|SLIM3	-	four and a half LIM domains 2	mmu04380(Osteoclast differentiation)	GO:0030018(Z disc)//GO:0031430(M band)//GO:0015629(actin cytoskeleton)//GO:0005737(cytoplasm)//GO:0005634(nucleus)//GO:0005925(focal adhesion)	GO:0008270(zinc ion binding)//GO:0008134(transcription factor binding)//GO:0005515(protein binding)//GO:0042802(identical protein binding)//GO:0046872(metal ion binding)	GO:0000122(negative regulation of transcription from RNA polymerase II promoter)//GO:0006351(transcription, DNA-templated)//GO:0009725(response to hormone)//GO:0045892(negative regulation of transcription, DNA-templated)//GO:0043066(negative regulation of apoptotic process)//GO:0006357(regulation of transcription from RNA polymerase II promoter)//GO:0006355(regulation of transcription, DNA-templa…
ENSMUSG00000030406	3.62633	-0.769684	6.67932	0.0282698	0.157114	up	6	11	11	1	0	0	0.395996	-0.438541	-0.449486	-1.4688	-2.48599	-2.48599	Gipr	protein_coding	381853	GIP-R|Gm1081|Gm160	-	gastric inhibitory polypeptide receptor	mmu04024(cAMP signaling pathway)//mmu04080(Neuroactive ligand-receptor interaction)	GO:0016020(membrane)//GO:0005886(plasma membrane)//GO:0016021(integral component of membrane)	GO:0017046(peptide hormone binding)//GO:0004872(receptor activity)//GO:0004871(signal transducer activity)//GO:0016519(gastric inhibitory peptide receptor activity)//GO:0004930(G-protein coupled receptor activity)//GO:0004888(transmembrane signaling receptor activity)	GO:0031018(endocrine pancreas development)//GO:0032024(positive regulation of insulin secretion)//GO:0051592(response to calcium ion)//GO:0007204(positive regulation of cytosolic calcium ion concentration)//GO:0007218(neuropeptide signaling pathway)//GO:0007166(cell surface receptor signaling pathway)//GO:0030819(positive regulation of cAMP biosynthetic process)//GO:0007186(G-protein coupled rece…
ENSMUSG00000031266	3.62473	6.04286	44.3961	8.20243e-05	0.00334533	up	249	3671	2577	29	68	141	5.56616	7.5458	7.02147	2.45394	3.36752	3.80088	Gla	protein_coding	11605	Ags	-	galactosidase, alpha	mmu00052(Galactose metabolism)//mmu00561(Glycerolipid metabolism)//mmu00600(Sphingolipid metabolism)//mmu00603(Glycosphingolipid biosynthesis - globo series)//mmu04142(Lysosome)	GO:0005764(lysosome)//GO:0070062(extracellular exosome)//GO:0005576(extracellular region)//GO:0005794(Golgi apparatus)//GO:0005615(extracellular space)//GO:0005737(cytoplasm)	GO:0016936(galactoside binding)//GO:0042803(protein homodimerization activity)//GO:0004557(alpha-galactosidase activity)//GO:0004553(hydrolase activity, hydrolyzing O-glycosyl compounds)//GO:0005102(receptor binding)//GO:0052692(raffinose alpha-galactosidase activity)//GO:0003824(catalytic activity)//GO:0016798(hydrolase activity, acting on glycosyl bonds)//GO:0016787(hydrolase activity)	GO:0045019(negative regulation of nitric oxide biosynthetic process)//GO:0008152(metabolic process)//GO:0009311(oligosaccharide metabolic process)//GO:0005975(carbohydrate metabolic process)//GO:0051001(negative regulation of nitric-oxide synthase activity)//GO:0030282(bone mineralization)//GO:0046477(glycosylceramide catabolic process)
ENSMUSG00000035671	3.60427	5.92792	56.7052	3.11253e-05	0.0018298	up	232	3240	2506	62	54	85	5.46454	7.36581	6.98122	3.52492	3.0414	3.08284	Zswim4	protein_coding	212168	D330002I24|E130119J17Rik	-	zinc finger SWIM-type containing 4		GO:0005575(cellular_component)	GO:0003674(molecular_function)//GO:0008270(zinc ion binding)//GO:0046872(metal ion binding)	GO:0008150(biological_process)
ENSMUSG00000078922	3.60045	1.43187	22.5441	0.000900691	0.017604	up	22	134	48	1	4	3	2.12061	2.80586	1.37579	-1.4688	-0.367506	-1.08546	Tgtp1	protein_coding	21822	Gtp2|Irgb6|Mg21|Tgtp	-	T cell specific GTPase 1		GO:0005575(cellular_component)	GO:0003924(GTPase activity)//GO:0005525(GTP binding)	GO:0035455(response to interferon-alpha)//GO:0034341(response to interferon-gamma)//GO:0035458(cellular response to interferon-beta)
ENSMUSG00000045932	3.59509	7.16568	165.17	2.53276e-07	0.000190019	up	1085	5467	6156	125	156	201	7.68544	8.11992	8.27662	4.52519	4.55131	4.30685	Ifit2	protein_coding	15958	AV302338|Ifi54|P54	-	interferon-induced protein with tetratricopeptide repeats 2		GO:0005783(endoplasmic reticulum)//GO:0005737(cytoplasm)	GO:0044822(poly(A) RNA binding)//GO:0003723(RNA binding)	GO:0002376(immune system process)//GO:0045087(innate immune response)//GO:0043065(positive regulation of apoptotic process)//GO:0032091(negative regulation of protein binding)//GO:0051607(defense response to virus)//GO:0009615(response to virus)//GO:0006915(apoptotic process)//GO:0035457(cellular response to interferon-alpha)
ENSMUSG00000022026	3.59439	3.94919	47.4099	6.00416e-05	0.00269639	up	106	685	573	9	7	41	4.34139	5.1298	4.8593	0.866727	0.289936	2.06326	Olfm4	protein_coding	380924	GC1|GW112|Gm296|Gm913|OlfD|pPD4	-	olfactomedin 4		GO:0005886(plasma membrane)//GO:0070062(extracellular exosome)//GO:0005576(extracellular region)//GO:0048471(perinuclear region of cytoplasm)//GO:0042581(specific granule)//GO:0005739(mitochondrion)//GO:0005615(extracellular space)	GO:0045296(cadherin binding)//GO:0005515(protein binding)//GO:0042803(protein homodimerization activity)	GO:1900026(positive regulation of substrate adhesion-dependent cell spreading)//GO:0050777(negative regulation of immune response)//GO:0043124(negative regulation of I-kappaB kinase/NF-kappaB signaling)//GO:0051260(protein homooligomerization)//GO:0007155(cell adhesion)
ENSMUSG00000039699	3.59246	1.95293	22.6741	0.000899303	0.017604	up	17	193	127	2	1	10	1.76595	3.32093	2.71642	-0.878158	-1.60974	0.207023	Batf2	protein_coding	74481	4933430F08Rik	-	basic leucine zipper transcription factor, ATF-like 2		GO:0005634(nucleus)	GO:0043565(sequence-specific DNA binding)//GO:0000978(RNA polymerase II core promoter proximal region sequence-specific DNA binding)//GO:0000982(transcription factor activity, RNA polymerase II core promoter proximal region sequence-specific binding)//GO:0003677(DNA binding)//GO:0003700(transcription factor activity, sequence-specific DNA binding)	GO:0006351(transcription, DNA-templated)//GO:0030154(cell differentiation)//GO:0042832(defense response to protozoan)//GO:0006357(regulation of transcription from RNA polymerase II promoter)//GO:0043011(myeloid dendritic cell differentiation)//GO:0006355(regulation of transcription, DNA-templated)
ENSMUSG00000003153	3.58867	6.4445	49.2468	5.46254e-05	0.00258593	up	376	5128	2934	108	75	95	6.15891	8.02763	7.20841	4.31605	3.50654	3.2401	Slc2a3	protein_coding	20527	AA408729|AL023014|AL024341|AU040424|C78366|Glut-3|Glut3	-	solute carrier family 2 (facilitated glucose transporter), member 3		GO:0005886(plasma membrane)//GO:0005887(integral component of plasma membrane)//GO:0005901(caveola)//GO:0016020(membrane)//GO:0016021(integral component of membrane)//GO:0070062(extracellular exosome)//GO:0030672(synaptic vesicle membrane)//GO:0005737(cytoplasm)//GO:0002080(acrosomal membrane)	GO:0005536(glucose binding)//GO:0019900(kinase binding)//GO:0022857(transmembrane transporter activity)//GO:0016936(galactoside binding)//GO:0015145(monosaccharide transmembrane transporter activity)//GO:0005215(transporter activity)//GO:0033222(xylose binding)//GO:0022891(substrate-specific transmembrane transporter activity)//GO:0055056(D-glucose transmembrane transporter activity)//GO:0033300(…	GO:0015758(glucose transport)//GO:1904659(glucose transmembrane transport)//GO:0070837(dehydroascorbic acid transport)//GO:0055085(transmembrane transport)//GO:0006810(transport)//GO:0008643(carbohydrate transport)
ENSMUSG00000032420	3.58148	4.70178	51.2082	4.67959e-05	0.00236297	up	149	1535	709	12	36	43	4.82897	6.28978	5.16485	1.24602	2.47199	2.1291	Nt5e	protein_coding	23959	2210401F01Rik|AI447961|CD73|NT|Nt5|eNT	-	5' nucleotidase, ecto	mmu00230(Purine metabolism)//mmu00240(Pyrimidine metabolism)//mmu00760(Nicotinate and nicotinamide metabolism)//mmu01100(Metabolic pathways)	GO:0097060(synaptic membrane)//GO:0005886(plasma membrane)//GO:0070062(extracellular exosome)//GO:0009986(cell surface)//GO:0016020(membrane)//GO:0031225(anchored component of membrane)//GO:0005737(cytoplasm)	GO:0008198(ferrous iron binding)//GO:0000166(nucleotide binding)//GO:0016788(hydrolase activity, acting on ester bonds)//GO:0008253(5'-nucleotidase activity)//GO:0046872(metal ion binding)//GO:0016787(hydrolase activity)	GO:0007159(leukocyte cell-cell adhesion)//GO:0050728(negative regulation of inflammatory response)//GO:0046086(adenosine biosynthetic process)//GO:0046085(adenosine metabolic process)//GO:0006164(purine nucleotide biosynthetic process)//GO:0009166(nucleotide catabolic process)//GO:0006196(AMP catabolic process)
ENSMUSG00000018927	3.57631	8.73059	68.6117	1.33592e-05	0.00122953	up	2002	22814	16080	324	458	711	8.56862	10.1803	9.66131	5.89237	6.09785	6.12015	Ccl6	protein_coding	20305	MRP-1|Scya6|c10	-	chemokine (C-C motif) ligand 6	mmu04060(Cytokine-cytokine receptor interaction)//mmu04062(Chemokine signaling pathway)	GO:0005576(extracellular region)//GO:0005615(extracellular space)	GO:0048020(CCR chemokine receptor binding)//GO:0008009(chemokine activity)//GO:0005125(cytokine activity)	GO:0048247(lymphocyte chemotaxis)//GO:0071346(cellular response to interferon-gamma)//GO:0071347(cellular response to interleukin-1)//GO:0071356(cellular response to tumor necrosis factor)//GO:0007186(G-protein coupled receptor signaling pathway)//GO:0060326(cell chemotaxis)//GO:0070374(positive regulation of ERK1 and ERK2 cascade)//GO:0050729(positive regulation of inflammatory response)//GO:004…
ENSMUSG00000054499	3.57341	6.18789	25.5763	0.000632218	0.0135893	up	107	3765	3753	52	78	128	4.35482	7.58224	7.5632	3.27546	3.56225	3.6632	Dedd2	protein_coding	67379	2410050E11Rik|FLAME-3	-	death effector domain-containing DNA binding protein 2		GO:0005654(nucleoplasm)//GO:0005634(nucleus)//GO:0005730(nucleolus)	GO:0003677(DNA binding)	GO:0008625(extrinsic apoptotic signaling pathway via death domain receptors)//GO:2001238(positive regulation of extrinsic apoptotic signaling pathway)//GO:0006351(transcription, DNA-templated)//GO:0006355(regulation of transcription, DNA-templated)//GO:0030262(apoptotic nuclear changes)//GO:0006915(apoptotic process)//GO:0042981(regulation of apoptotic process)
ENSMUSG00000026579	3.56961	4.73799	48.8791	5.62661e-05	0.00260924	up	255	1121	815	9	19	76	5.60038	5.83755	5.36493	0.866727	1.59094	2.92497	F5	protein_coding	14067	AI173222|Cf-5|Cf5	-	coagulation factor V	mmu04610(Complement and coagulation cascades)	GO:0005576(extracellular region)//GO:0016020(membrane)//GO:1903561(extracellular vesicle)//GO:0005794(Golgi apparatus)//GO:0005783(endoplasmic reticulum)//GO:0031091(platelet alpha granule)//GO:0005615(extracellular space)	GO:0005507(copper ion binding)//GO:0046872(metal ion binding)//GO:0004252(serine-type endopeptidase activity)	GO:0030168(platelet activation)//GO:0008015(blood circulation)//GO:0007599(hemostasis)//GO:0007596(blood coagulation)
ENSMUSG00000001128	3.56912	6.11917	22.6738	0.000957363	0.018375	up	129	4214	2849	26	65	178	4.62243	7.74464	7.16605	2.30182	3.30357	4.13322	Cfp	protein_coding	18636	BCFG|Pfc	-	complement factor properdin	mmu05168(Herpes simplex infection)	GO:0031012(extracellular matrix)//GO:0005576(extracellular region)		GO:0006957(complement activation, alternative pathway)//GO:0002376(immune system process)//GO:0045087(innate immune response)
ENSMUSG00000030162	3.56815	4.76616	107.03	1.75403e-06	0.000426472	up	217	1293	832	23	22	51	5.36851	6.04288	5.39459	2.13173	1.79073	2.366	Olr1	protein_coding	108078	LOX-1|SR-EI|Scare1	-	oxidized low density lipoprotein (lectin-like) receptor 1	mmu03320(PPAR signaling pathway)//mmu04145(Phagosome)	GO:0005886(plasma membrane)//GO:0070062(extracellular exosome)//GO:0005576(extracellular region)//GO:0043235(receptor complex)//GO:0019897(extrinsic component of plasma membrane)//GO:0016021(integral component of membrane)//GO:0043231(intracellular membrane-bounded organelle)//GO:0016020(membrane)//GO:0005654(nucleoplasm)	GO:0030246(carbohydrate binding)//GO:0005041(low-density lipoprotein receptor activity)	GO:0008219(cell death)//GO:0007159(leukocyte cell-cell adhesion)//GO:0002376(immune system process)//GO:0042157(lipoprotein metabolic process)//GO:0007155(cell adhesion)//GO:0006954(inflammatory response)
ENSMUSG00000001281	3.56194	4.33903	49.2082	5.42324e-05	0.00257605	up	82	1130	727	14	19	39	3.97474	5.84905	5.20084	1.45282	1.59094	1.99426	Itgb7	protein_coding	16421	Ly69	-	integrin beta 7	mmu04151(PI3K-Akt signaling pathway)//mmu04510(Focal adhesion)//mmu04512(ECM-receptor interaction)//mmu04514(Cell adhesion molecules (CAMs))//mmu04672(Intestinal immune network for IgA production)//mmu04810(Regulation of actin cytoskeleton)//mmu05202(Transcriptional misregulation in cancer)//mmu05410(Hypertrophic cardiomyopathy (HCM))//mmu05412(Arrhythmogenic right ventricular cardiomyopathy (ARV…	GO:0016021(integral component of membrane)//GO:0070062(extracellular exosome)//GO:0009986(cell surface)//GO:0043235(receptor complex)//GO:0016020(membrane)//GO:0008305(integrin complex)//GO:0034669(integrin alpha4-beta7 complex)	GO:0004872(receptor activity)//GO:0050839(cell adhesion molecule binding)	GO:0043113(receptor clustering)//GO:0007155(cell adhesion)//GO:0034113(heterotypic cell-cell adhesion)//GO:0050901(leukocyte tethering or rolling)//GO:0007229(integrin-mediated signaling pathway)//GO:0003366(cell-matrix adhesion involved in ameboidal cell migration)//GO:0072678(T cell migration)//GO:0034446(substrate adhesion-dependent cell spreading)//GO:0050900(leukocyte migration)//GO:0007160(…
ENSMUSG00000054072	3.55664	4.64342	84.8082	4.89425e-06	0.000741409	up	261	1173	547	25	26	33	5.63381	5.90276	4.79273	2.24732	2.02025	1.76496	Iigp1	protein_coding	60440	2900074L10Rik|AI046432|AW111922|Ifgga1|Iigp|Irga6	-	interferon inducible GTPase 1		GO:0020005(symbiont-containing vacuole membrane)//GO:0005789(endoplasmic reticulum membrane)//GO:0005794(Golgi apparatus)//GO:0016020(membrane)//GO:0005783(endoplasmic reticulum)//GO:0005634(nucleus)//GO:0005737(cytoplasm)	GO:0019003(GDP binding)//GO:0042802(identical protein binding)//GO:0000166(nucleotide binding)//GO:0005525(GTP binding)//GO:0003924(GTPase activity)//GO:0016787(hydrolase activity)	GO:0002376(immune system process)//GO:0045087(innate immune response)//GO:0050829(defense response to Gram-negative bacterium)//GO:0010506(regulation of autophagy)//GO:0019221(cytokine-mediated signaling pathway)//GO:0042832(defense response to protozoan)//GO:0035458(cellular response to interferon-beta)
ENSMUSG00000040165	3.55538	-0.682447	5.83137	0.0376004	0.182228	up	1	24	11	1	0	0	-1.44199	0.484359	-0.449486	-1.4688	-2.48599	-2.48599	Cd209c	protein_coding	170776	SIGNR2|mSIGNR2	-	CD209c antigen	mmu04145(Phagosome)//mmu05152(Tuberculosis)//mmu05162(Measles)	GO:0005575(cellular_component)	GO:0030246(carbohydrate binding)//GO:0005537(mannose binding)//GO:0046872(metal ion binding)	GO:0008150(biological_process)
ENSMUSG00000086564	3.55218	3.9327	40.7088	0.000114258	0.00424034	up	79	836	493	5	21	29	3.92159	5.41587	4.64379	0.127503	1.72716	1.58896	Cd101	protein_coding	630146	EWI-101|Gm1016|Gm734|Igsf2	-	CD101 antigen		GO:0016020(membrane)//GO:0016021(integral component of membrane)//GO:0070062(extracellular exosome)	GO:0003674(molecular_function)	GO:0002763(positive regulation of myeloid leukocyte differentiation)
ENSMUSG00000041481	3.54793	-0.146533	7.28352	0.0233643	0.139449	up	1	45	16	0	1	1	-1.44199	1.30268	-0.0232227	-2.48599	-1.60974	-1.85683	Serpina3g	protein_coding	20715	2A2|AI119734|Spi2-1|Spi2/eb.1|Spi2A|spi2	-	serine (or cysteine) peptidase inhibitor, clade A, member 3G		GO:0005634(nucleus)//GO:0005615(extracellular space)//GO:0005737(cytoplasm)	GO:0030414(peptidase inhibitor activity)//GO:0004867(serine-type endopeptidase inhibitor activity)//GO:0004869(cysteine-type endopeptidase inhibitor activity)	GO:0002376(immune system process)//GO:0010466(negative regulation of peptidase activity)//GO:0034097(response to cytokine)//GO:0002250(adaptive immune response)//GO:0006915(apoptotic process)//GO:0043434(response to peptide hormone)
ENSMUSG00000029254	3.52797	2.18961	39.4228	0.000114305	0.00424034	up	32	227	115	4	4	7	2.64255	3.55115	2.57731	-0.136662	-0.367506	-0.214971	Stap1	protein_coding	56792	AI586015|Brdg1|STAP-1	-	signal transducing adaptor family member 1		GO:0043234(protein complex)//GO:0005739(mitochondrion)//GO:0005634(nucleus)//GO:0005737(cytoplasm)	GO:0001784(phosphotyrosine binding)//GO:0019901(protein kinase binding)//GO:0005068(transmembrane receptor protein tyrosine kinase adaptor activity)//GO:0030971(receptor tyrosine kinase binding)//GO:0005157(macrophage colony-stimulating factor receptor binding)//GO:0005515(protein binding)//GO:0005070(SH3/SH2 adaptor activity)	GO:1904151(positive regulation of microglial cell mediated cytotoxicity)//GO:1903997(positive regulation of non-membrane spanning protein tyrosine kinase activity)//GO:0007169(transmembrane receptor protein tyrosine kinase signaling pathway)//GO:2000251(positive regulation of actin cytoskeleton reorganization)//GO:1903980(positive regulation of microglial cell activation)//GO:0010628(positive reg…
ENSMUSG00000031584	3.52708	7.73344	93.1507	3.43685e-06	0.000602073	up	1243	10062	8453	148	223	423	7.88142	8.9996	8.73386	4.76712	5.06351	5.37347	Gsr	protein_coding	14782	AI325518|D8Ertd238e|Gr-1|Gr1	-	glutathione reductase	mmu00480(Glutathione metabolism)//mmu04918(Thyroid hormone synthesis)	GO:0009897(external side of plasma membrane)//GO:0005739(mitochondrion)//GO:0070062(extracellular exosome)//GO:0005737(cytoplasm)//GO:0005829(cytosol)	GO:0016668(oxidoreductase activity, acting on a sulfur group of donors, NAD(P) as acceptor)//GO:0043295(glutathione binding)//GO:0042803(protein homodimerization activity)//GO:0050661(NADP binding)//GO:0016491(oxidoreductase activity)//GO:0050660(flavin adenine dinucleotide binding)//GO:0004362(glutathione-disulfide reductase activity)	GO:0045454(cell redox homeostasis)//GO:0055114(oxidation-reduction process)//GO:0007283(spermatogenesis)//GO:0006749(glutathione metabolic process)
ENSMUSG00000020354	3.52689	-0.738072	6.10538	0.0342058	0.174806	up	1	12	21	0	1	0	-1.44199	-0.342391	0.305399	-2.48599	-1.60974	-2.48599	Sgcd	protein_coding	24052	35kDa|delta-SG	-	sarcoglycan, delta (dystrophin-associated glycoprotein)	mmu05410(Hypertrophic cardiomyopathy (HCM))//mmu05412(Arrhythmogenic right ventricular cardiomyopathy (ARVC))//mmu05414(Dilated cardiomyopathy)//mmu05416(Viral myocarditis)	GO:0005886(plasma membrane)//GO:0005887(integral component of plasma membrane)//GO:0016020(membrane)//GO:0016011(dystroglycan complex)//GO:0016021(integral component of membrane)//GO:0016012(sarcoglycan complex)//GO:0042383(sarcolemma)//GO:0016010(dystrophin-associated glycoprotein complex)//GO:0005856(cytoskeleton)//GO:0005737(cytoplasm)	GO:0005515(protein binding)	GO:0048738(cardiac muscle tissue development)//GO:0061024(membrane organization)//GO:0007517(muscle organ development)//GO:0060047(heart contraction)//GO:0055001(muscle cell development)
ENSMUSG00000024401	3.5249	7.29904	36.1794	0.000179457	0.00568959	up	505	7659	7583	67	202	335	6.58354	8.60607	8.57724	3.63515	4.92162	5.03861	Tnf	protein_coding	21926	DIF|TNF-a|TNF-alpha|TNFSF2|TNFalpha|Tnfa|Tnfsf1a|Tnlg1f	-	tumor necrosis factor	mmu04010(MAPK signaling pathway)//mmu04060(Cytokine-cytokine receptor interaction)//mmu04064(NF-kappa B signaling pathway)//mmu04071(Sphingolipid signaling pathway)//mmu04150(mTOR signaling pathway)//mmu04210(Apoptosis)//mmu04350(TGF-beta signaling pathway)//mmu04380(Osteoclast differentiation)//mmu04612(Antigen processing and presentation)//mmu04620(Toll-like receptor signaling pathway)//mmu0462…	GO:0001891(phagocytic cup)//GO:0005886(plasma membrane)//GO:0005887(integral component of plasma membrane)//GO:0005576(extracellular region)//GO:0009986(cell surface)//GO:0055037(recycling endosome)//GO:0016020(membrane)//GO:0009897(external side of plasma membrane)//GO:0045121(membrane raft)//GO:0016021(integral component of membrane)//GO:0005622(intracellular)//GO:0005615(extracellular space)//…	GO:0002020(protease binding)//GO:0005125(cytokine activity)//GO:0042802(identical protein binding)//GO:0044212(transcription regulatory region DNA binding)//GO:0005164(tumor necrosis factor receptor binding)//GO:0005515(protein binding)	GO:0043123(positive regulation of I-kappaB kinase/NF-kappaB signaling)//GO:0006959(humoral immune response)//GO:0032800(receptor biosynthetic process)//GO:0032755(positive regulation of interleukin-6 production)//GO:0006955(immune response)//GO:0050995(negative regulation of lipid catabolic process)//GO:0031663(lipopolysaccharide-mediated signaling pathway)//GO:0071316(cellular response to nicoti…
ENSMUSG00000066684	3.52287	4.86756	51.6202	4.53292e-05	0.00230354	up	108	1374	1358	20	33	53	4.36812	6.13031	6.09904	1.93889	2.35067	2.41961	Pilrb1	protein_coding	170741	FDFACT|Fdact|Pilrb	-	paired immunoglobin-like type 2 receptor beta 1		GO:0016020(membrane)//GO:0005886(plasma membrane)//GO:0005887(integral component of plasma membrane)//GO:0016021(integral component of membrane)	GO:0005515(protein binding)//GO:0042288(MHC class I protein binding)	GO:0001773(myeloid dendritic cell activation)//GO:0007169(transmembrane receptor protein tyrosine kinase signaling pathway)//GO:0045671(negative regulation of osteoclast differentiation)
ENSMUSG00000020077	3.51899	11.8164	80.3591	6.0971e-06	0.000814962	up	27642	164642	124928	2772	4074	6371	12.3553	13.0315	12.6188	8.9854	9.24754	9.28045	Srgn	protein_coding	19073	Prg|Prg1|Sgc	-	serglycin		GO:0005794(Golgi apparatus)//GO:0042588(zymogen granule)//GO:0005576(extracellular region)//GO:0000139(Golgi membrane)//GO:0042629(mast cell granule)	GO:0005518(collagen binding)//GO:0005515(protein binding)	GO:0031214(biomineral tissue development)//GO:0033371(T cell secretory granule organization)//GO:0050710(negative regulation of cytokine secretion)//GO:0033382(maintenance of granzyme B location in T cell secretory granule)//GO:0033364(mast cell secretory granule organization)//GO:0033373(maintenance of protease location in mast cell secretory granule)//GO:0016485(protein processing)//GO:0006915(…
ENSMUSG00000025492	3.51283	8.19765	58.9631	2.65877e-05	0.00173641	up	1189	14905	12590	220	351	503	7.81739	9.56631	9.30841	5.33593	5.71512	5.62238	Ifitm3	protein_coding	66141	1110004C05Rik|Cd225|Cdw217|DSPA2b|Fgls|IP15|mil-1	-	interferon induced transmembrane protein 3		GO:0005768(endosome)//GO:0005764(lysosome)//GO:0070062(extracellular exosome)//GO:0045177(apical part of cell)//GO:0009986(cell surface)//GO:0016020(membrane)//GO:0005886(plasma membrane)//GO:0016021(integral component of membrane)//GO:0005783(endoplasmic reticulum)//GO:0005634(nucleus)//GO:0005737(cytoplasm)//GO:0016023(cytoplasmic, membrane-bounded vesicle)		GO:0045071(negative regulation of viral genome replication)//GO:0002376(immune system process)//GO:0045087(innate immune response)//GO:0035455(response to interferon-alpha)//GO:0060337(type I interferon signaling pathway)//GO:0034341(response to interferon-gamma)//GO:0009607(response to biotic stimulus)//GO:0032897(negative regulation of viral transcription)//GO:0046597(negative regulation of vir…
ENSMUSG00000025746	3.51184	3.4373	40.7869	0.000104022	0.00394886	up	115	434	285	18	6	11	4.45797	4.47564	3.86067	1.79433	0.10223	0.324101	Il6	protein_coding	16193	Il-6	-	interleukin 6	mmu04060(Cytokine-cytokine receptor interaction)//mmu04066(HIF-1 signaling pathway)//mmu04068(FoxO signaling pathway)//mmu04151(PI3K-Akt signaling pathway)//mmu04620(Toll-like receptor signaling pathway)//mmu04621(NOD-like receptor signaling pathway)//mmu04623(Cytosolic DNA-sensing pathway)//mmu04630(Jak-STAT signaling pathway)//mmu04640(Hematopoietic cell lineage)//mmu04668(TNF signaling pathway…	GO:0009897(external side of plasma membrane)//GO:0005896(interleukin-6 receptor complex)//GO:0005576(extracellular region)//GO:0005615(extracellular space)//GO:0005737(cytoplasm)	GO:0005102(receptor binding)//GO:0008083(growth factor activity)//GO:0005515(protein binding)//GO:0005138(interleukin-6 receptor binding)//GO:0005125(cytokine activity)	GO:0045188(regulation of circadian sleep/wake cycle, non-REM sleep)//GO:0010976(positive regulation of neuron projection development)//GO:0031018(endocrine pancreas development)//GO:0010628(positive regulation of gene expression)//GO:0070301(cellular response to hydrogen peroxide)//GO:1901215(negative regulation of neuron death)//GO:0009611(response to wounding)//GO:0042110(T cell activation)//GO…
ENSMUSG00000047959	3.50794	2.23059	23.5684	0.000791414	0.0159749	up	11	222	202	3	4	9	1.17865	3.51951	3.37133	-0.460287	-0.367506	0.0795981	Kcna3	protein_coding	16491	Kca1-3|Kv1.3|Mk-3	-	potassium voltage-gated channel, shaker-related subfamily, member 3		GO:0005886(plasma membrane)//GO:0005887(integral component of plasma membrane)//GO:0016020(membrane)//GO:0030424(axon)//GO:0016021(integral component of membrane)//GO:0008076(voltage-gated potassium channel complex)//GO:0045121(membrane raft)	GO:0005267(potassium channel activity)//GO:0005244(voltage-gated ion channel activity)//GO:0005216(ion channel activity)//GO:0005251(delayed rectifier potassium channel activity)//GO:0005249(voltage-gated potassium channel activity)//GO:0015271(outward rectifier potassium channel activity)	GO:0051260(protein homooligomerization)//GO:0071805(potassium ion transmembrane transport)//GO:0034765(regulation of ion transmembrane transport)//GO:0006813(potassium ion transport)//GO:0055085(transmembrane transport)//GO:0006810(transport)//GO:0006811(ion transport)
ENSMUSG00000020057	3.50283	4.01773	21.879	0.00107999	0.0198134	up	83	843	568	1	31	28	3.99203	5.42785	4.84674	-1.4688	2.26373	1.54139	Dram1	protein_coding	71712	1200002N14Rik|Dram	-	DNA-damage regulated autophagy modulator 1		GO:0016020(membrane)//GO:0005764(lysosome)//GO:0016021(integral component of membrane)//GO:0005737(cytoplasm)	GO:0003674(molecular_function)	GO:0006915(apoptotic process)//GO:0010506(regulation of autophagy)//GO:0006914(autophagy)
ENSMUSG00000054404	3.49321	8.23849	114.335	1.3111e-06	0.000386192	up	1959	11646	13877	248	348	516	8.53731	9.21045	9.44879	5.50805	5.70278	5.65907	Slfn5	protein_coding	327978	AI956840	-	schlafen 5		GO:0005634(nucleus)	GO:0005524(ATP binding)//GO:0000166(nucleotide binding)	GO:0030154(cell differentiation)
ENSMUSG00000029553	3.48921	3.68524	26.151	0.000584851	0.0128845	up	69	584	520	3	7	43	3.72879	4.90094	4.72018	-0.460287	0.289936	2.1291	Tfec	protein_coding	21426	BB107417|Tcfec|bHLHe34	-	transcription factor EC		GO:0005654(nucleoplasm)//GO:0005634(nucleus)//GO:0005737(cytoplasm)	GO:0046983(protein dimerization activity)//GO:0003677(DNA binding)	GO:0034605(cellular response to heat)//GO:0006351(transcription, DNA-templated)//GO:0006355(regulation of transcription, DNA-templated)
ENSMUSG00000003617	3.48704	5.81231	133.397	6.61026e-07	0.000292452	up	512	2014	2154	56	41	113	6.60336	6.68083	6.76319	3.38048	2.65394	3.48608	Cp	protein_coding	12870	D3Ertd555e	-	ceruloplasmin	mmu00860(Porphyrin and chlorophyll metabolism)	GO:0070062(extracellular exosome)//GO:0005576(extracellular region)//GO:0005765(lysosomal membrane)//GO:0072562(blood microparticle)//GO:0005615(extracellular space)//GO:0046658(anchored component of plasma membrane)	GO:0005507(copper ion binding)//GO:0051087(chaperone binding)//GO:0016491(oxidoreductase activity)//GO:0004322(ferroxidase activity)//GO:0046872(metal ion binding)	GO:0055114(oxidation-reduction process)//GO:0046688(response to copper ion)//GO:0006879(cellular iron ion homeostasis)//GO:0006810(transport)//GO:0006825(copper ion transport)//GO:0006811(ion transport)
ENSMUSG00000090665	3.48118	4.07538	63.0019	1.75281e-05	0.00140101	up	120	684	666	9	14	43	4.51888	5.1277	5.07505	0.866727	1.18057	2.1291	Gad1-ps	protein_coding	382407	Gad-1ps	-	glutamate decarboxylase 1, pseudogene
ENSMUSG00000037613	3.47636	6.69672	68.2418	1.46459e-05	0.00130144	up	460	4714	4804	76	114	206	6.44915	7.90628	7.9191	3.81453	4.10284	4.34199	Tnfrsf23	protein_coding	79201	SOB|TNFRSFH23|Tnfrh1|Tnfrsf1al1|mDcTRAILR1|mSOB	-	tumor necrosis factor receptor superfamily, member 23		GO:0031362(anchored component of external side of plasma membrane)//GO:0016020(membrane)//GO:0005886(plasma membrane)//GO:0031225(anchored component of membrane)	GO:0005515(protein binding)	GO:1902042(negative regulation of extrinsic apoptotic signaling pathway via death domain receptors)
ENSMUSG00000052749	3.46992	7.45397	181.425	1.65612e-07	0.000190019	up	1706	5624	7031	146	204	305	8.33791	8.16075	8.46825	4.74762	4.93575	4.90402	Trim30b	protein_coding	244183	A530023O14Rik|Trim30-1	-	tripartite motif-containing 30B		GO:0005575(cellular_component)	GO:0003674(molecular_function)	GO:0008150(biological_process)
ENSMUSG00000002831	3.4693	3.02413	14.8244	0.00372415	0.0450467	up	132	117	258	15	9	1	4.65536	2.61548	3.71893	1.54607	0.604922	-1.85683	Plin4	protein_coding	57435	S3-12|mKIAA1881	-	perilipin 4		GO:0005811(lipid particle)//GO:0016020(membrane)//GO:0005886(plasma membrane)//GO:0043231(intracellular membrane-bounded organelle)//GO:0005737(cytoplasm)
ENSMUSG00000043740	3.46734	6.62894	92.8026	3.59367e-06	0.000614657	up	593	3704	4803	71	100	215	6.81489	7.5587	7.9188	3.71764	3.9159	4.40315	B430306N03Rik	protein_coding	320148	Treml6	-	RIKEN cDNA B430306N03 gene		GO:0005575(cellular_component)	GO:0003674(molecular_function)	GO:0008150(biological_process)
ENSMUSG00000032860	3.46688	4.85992	64.0947	1.77142e-05	0.00140881	up	138	1166	1432	19	35	56	4.71905	5.89415	6.17539	1.86842	2.43267	2.49646	P2ry2	protein_coding	18442	P2U1|P2Y2	-	purinergic receptor P2Y, G-protein coupled 2	mmu04080(Neuroactive ligand-receptor interaction)//mmu04750(Inflammatory mediator regulation of TRP channels)	GO:0005764(lysosome)//GO:0016020(membrane)//GO:0005886(plasma membrane)//GO:0016323(basolateral plasma membrane)//GO:0005739(mitochondrion)//GO:0016021(integral component of membrane)//GO:0005769(early endosome)//GO:0016324(apical plasma membrane)	GO:0005524(ATP binding)//GO:0004871(signal transducer activity)//GO:0004930(G-protein coupled receptor activity)//GO:0045030(UTP-activated nucleotide receptor activity)//GO:0031686(A1 adenosine receptor binding)//GO:0045028(G-protein coupled purinergic nucleotide receptor activity)	GO:0010976(positive regulation of neuron projection development)//GO:0032722(positive regulation of chemokine production)//GO:0014911(positive regulation of smooth muscle cell migration)//GO:0019233(sensory perception of pain)//GO:0007204(positive regulation of cytosolic calcium ion concentration)//GO:0032308(positive regulation of prostaglandin secretion)//GO:0060406(positive regulation of penil…
ENSMUSG00000090215	3.46251	0.106084	5.12118	0.0491704	0.208895	up	26	6	12	0	0	4	2.35248	-1.04806	-0.353562	-2.48599	-2.48599	-0.813949	Trim34b	protein_coding	434218	Gm15134|OTTMUSG00000019188|Trim34-2	-	tripartite motif-containing 34B		GO:0005575(cellular_component)	GO:0003674(molecular_function)	GO:0008150(biological_process)
ENSMUSG00000045664	3.46092	4.29795	21.6395	0.00112064	0.0202555	up	32	1101	861	25	12	34	2.64255	5.81166	5.44381	2.24732	0.976995	1.8058	Cdc42ep2	protein_coding	104252	1110008C05Rik|Borg1|Cep2|D19Bwg1013e	-	CDC42 effector protein (Rho GTPase binding) 2		GO:0016020(membrane)//GO:0005886(plasma membrane)//GO:0005856(cytoskeleton)//GO:0005737(cytoplasm)//GO:0015630(microtubule cytoskeleton)	GO:0001515(opioid peptide activity)//GO:0017049(GTP-Rho binding)//GO:0005096(GTPase activator activity)	GO:0030036(actin cytoskeleton organization)//GO:0008360(regulation of cell shape)//GO:0007266(Rho protein signal transduction)//GO:0031274(positive regulation of pseudopodium assembly)//GO:0030838(positive regulation of actin filament polymerization)
ENSMUSG00000060591	3.45012	6.87023	69.9883	1.3198e-05	0.00122765	up	856	4748	4721	50	156	266	7.34377	7.91664	7.89397	3.21994	4.55131	4.7079	Ifitm2	protein_coding	80876	DSPA2c|Ifitm3l|fragilis3|mil-3	-	interferon induced transmembrane protein 2		GO:0016020(membrane)//GO:0005886(plasma membrane)//GO:0005575(cellular_component)//GO:0016021(integral component of membrane)	GO:0003674(molecular_function)	GO:0045071(negative regulation of viral genome replication)//GO:0002376(immune system process)//GO:0045087(innate immune response)//GO:0035455(response to interferon-alpha)//GO:0034341(response to interferon-gamma)//GO:0046597(negative regulation of viral entry into host cell)//GO:0051607(defense response to virus)//GO:0009607(response to biotic stimulus)//GO:0009615(response to virus)//GO:003545…
ENSMUSG00000029552	3.4455	6.26117	51.1192	4.71204e-05	0.00236434	up	368	4219	2684	50	64	200	6.12796	7.74635	7.08008	3.21994	3.28161	4.29972	Tes	protein_coding	21753	D6Ertd352e|TESS|Tes1|Tes2|testin2	-	testis derived transcript		GO:0005886(plasma membrane)//GO:0043234(protein complex)//GO:0030054(cell junction)//GO:0005737(cytoplasm)//GO:0005634(nucleus)//GO:0005925(focal adhesion)	GO:0044822(poly(A) RNA binding)//GO:0008270(zinc ion binding)//GO:0046872(metal ion binding)	GO:0008285(negative regulation of cell proliferation)//GO:0042127(regulation of cell proliferation)
ENSMUSG00000021728	3.4382	6.08877	54.3584	3.68816e-05	0.00200422	up	327	3698	2418	41	68	168	5.95801	7.55636	6.92972	2.93969	3.36752	4.05067	Emb	protein_coding	13723	AL022799|Gp70	-	embigin		GO:0005886(plasma membrane)//GO:0005887(integral component of plasma membrane)//GO:0016020(membrane)//GO:0016021(integral component of membrane)//GO:0045202(synapse)//GO:0030054(cell junction)		GO:0035879(plasma membrane lactate transport)//GO:0007155(cell adhesion)
ENSMUSG00000047945	3.4337	8.57142	45.01	7.77533e-05	0.00319572	up	1247	17581	18990	401	399	619	7.88605	9.80448	9.90123	6.19915	5.89945	5.92079	Marcksl1	protein_coding	17357	AL022768|AW215397|AW536807|D4Bc1|F52|MacMARCKS|Macs2|Macs3|Mlp|Mrp	-	MARCKS-like 1	mmu04666(Fc gamma R-mediated phagocytosis)//mmu05140(Leishmaniasis)	GO:0016020(membrane)//GO:0005886(plasma membrane)//GO:0070062(extracellular exosome)//GO:0005737(cytoplasm)	GO:0005516(calmodulin binding)//GO:0003779(actin binding)	GO:0008284(positive regulation of cell proliferation)
ENSMUSG00000000982	3.42532	10.0922	68.8198	1.19271e-05	0.00115678	up	5791	51395	45250	881	1263	2132	10.1005	11.3519	11.1538	7.33278	7.55889	7.70196	Ccl3	protein_coding	20302	AI323804|G0S19-1|LD78alpha|MIP-1alpha|MIP1-(a)|MIP1-alpha|Mip1a|Scya3	-	chemokine (C-C motif) ligand 3	mmu04060(Cytokine-cytokine receptor interaction)//mmu04062(Chemokine signaling pathway)//mmu04620(Toll-like receptor signaling pathway)//mmu05132(Salmonella infection)//mmu05142(Chagas disease (American trypanosomiasis))//mmu05323(Rheumatoid arthritis)	GO:0005576(extracellular region)//GO:0005615(extracellular space)	GO:0048020(CCR chemokine receptor binding)//GO:0005515(protein binding)//GO:0008009(chemokine activity)//GO:0005125(cytokine activity)	GO:0007204(positive regulation of cytosolic calcium ion concentration)//GO:0048246(macrophage chemotaxis)//GO:0030595(leukocyte chemotaxis)//GO:0050718(positive regulation of interleukin-1 beta secretion)//GO:0006955(immune response)//GO:0032760(positive regulation of tumor necrosis factor production)//GO:0048247(lymphocyte chemotaxis)//GO:0045944(positive regulation of transcription from RNA pol…
ENSMUSG00000033170	3.42427	2.47162	16.1401	0.00287749	0.0380005	up	27	278	182	6	0	15	2.40506	3.83951	3.22364	0.350703	-2.48599	0.715634	Card10	protein_coding	105844	AI449026|Bimp1|Carma3	-	caspase recruitment domain family, member 10				GO:0007250(activation of NF-kappaB-inducing kinase activity)//GO:0042981(regulation of apoptotic process)
ENSMUSG00000026070	3.41899	2.85705	11.843	0.0071024	0.069249	up	166	99	68	14	3	8	4.98391	2.38209	1.8488	1.45282	-0.675843	-0.0601815	Il18r1	protein_coding	16182	Il18ralpha|Il1rrp	-	interleukin 18 receptor 1	mmu04060(Cytokine-cytokine receptor interaction)//mmu04668(TNF signaling pathway)//mmu05321(Inflammatory bowel disease (IBD))	GO:0016020(membrane)//GO:0016021(integral component of membrane)	GO:0042008(interleukin-18 receptor activity)	GO:0045063(T-helper 1 cell differentiation)//GO:0035655(interleukin-18-mediated signaling pathway)//GO:0032729(positive regulation of interferon-gamma production)//GO:0042346(positive regulation of NF-kappaB import into nucleus)//GO:0030101(natural killer cell activation)//GO:0007165(signal transduction)
ENSMUSG00000074896	3.41627	7.19043	75.1239	9.53718e-06	0.00104536	up	999	4368	7699	195	125	213	7.56641	7.79638	8.59913	5.16272	4.23441	4.38978	Ifit3	protein_coding	15959	Ifi49|P49	-	interferon-induced protein with tetratricopeptide repeats 3		GO:0005739(mitochondrion)//GO:0005737(cytoplasm)	GO:0003723(RNA binding)//GO:0005515(protein binding)//GO:0042802(identical protein binding)	GO:0035458(cellular response to interferon-beta)//GO:0051607(defense response to virus)//GO:0002376(immune system process)//GO:0045087(innate immune response)//GO:0035457(cellular response to interferon-alpha)
ENSMUSG00000091191	3.41594	1.39982	16.0973	0.00275702	0.0370382	up	17	109	80	0	5	4	1.76595	2.51638	2.0725	-2.48599	-0.113604	-0.813949	Gm17334	protein_coding			-
[truncated: 1,375 more rows]

## Sheet: (B) down_1day-sa_vs_1day-sham
Differentially expressed genes for: down_1day-sa_vs_1day-sham Fold Change cut-off: 2.00 P-value cut-off: 0.05 Column A: gene_id, the gene identifier. Column B ~ G: edgeR results for differentially expressed genes. Column H ~ M: counts of all samples of the gene. Column N ~ S: normalized counts by edgeR. Column T ~ AC: annotation of the genes.
[truncated: 873 more rows]

[truncated: 6 more sheets: (C) Upregulated GO D1 vs Sham , (D)Upregulated KEGG D1 vs Sham , (E) up_7days-sa_vs_1day-sham, (F) down_7days-sa_vs_1day-sham, (G) Upregulated GO D7 vs Sham , (H)Upregulated KEGG D7 vs Sham ]
